# Supplementary material for: The core genome of the anaerobic oral pathogenic bacterium Porphyromonas gingivalis
Source: BMC Microbiol. 2010 Sep 29;10:252. doi: 10.1186/1471-2180-10-252 (PMC2955634; doi:10.1186/1471-2180-10-252)
Supplement: Additional file 3 — P. gingivalis CGH data set. Table listing each P. gingivalis probe included in the results of this study in the order of geneID, including annotation. Low adjP-values (<0.05) depicted in yellow indicate aberrance in a test strain. High adj Pvals. absent (>0.99) depicted in red indicate absence in the test strain. Black rows indicate the dead probes as found on the W83 array in this study. Zooming out gives an overview of the whole genomic diversity along the test strains. [file 1471-2180-10-252-S3.XLS]

## Sheet: Blad1
geneID	description	HG184 adjPvals	HG184 adjPvals.absent	HG1025 adjPvals	HG1025 adjPvals.absent	ATCC49417 adjPvals	ATCC49417 adjPvals.absent	HG1690 adjPvals	HG1690 adjPvals.absent	HG1691 adjPvals	HG1691 adjPvals.absent	34-4 adjPvals	34-4 adjPvals.absent	HG91 adjPvals	HG91 adjPvals.absent
PG0001	chromosomal replication initiator protein DnaA	0.982987395269717	0	0.977340258346668	0	0.984669939420147	0	0.984610620147018	0	0.983078454620979	0	0.985508245956159	0	0.975244256975902	0
PG0002	hexapeptide transferase family protein	0.982987395269717	0	0.977340258346668	0	0.984669939420147	0	0.984610620147018	0	0.983078454620979	0	0.985508245956159	0	0.975244256975902	0
PG0003	membrane protein, putative	0.982987395269717	0	0.977340258346668	0	0.984669939420147	0	0.984610620147018	0	0.983078454620979	0	0.985508245956159	0	0.975244256975902	0
PG0004	transcriptional regulator, Sir2 family	0.982987395269717	0	0.977340258346668	0	0.984669939420147	0	0.984610620147018	0	0.983078454620979	0	0.985508245956159	0	0.975244256975902	0
PG0005	conserved hypothetical protein	0.982987395269717	0	0.977340258346668	0	0.984669939420147	0	0.984610620147018	0	0.983078454620979	0	0.985508245956159	0	0.975244256975902	0
PG0006	MATE efflux family protein	0.982987395269717	0	0.056824807581493	0	0.984669939420147	0	0.984610620147018	0	0.983078454620979	0	0.985508245956159	0	0.975244256975902	0
PG0007	hypothetical protein	0.982987395269717	0	0.977340258346668	0	0.984669939420147	0	0.984610620147018	0	0.983078454620979	0	0.985508245956159	0	0.0798118349540741	0
PG0010	ATP-dependent Clp protease, ATP-binding subunit ClpC	0.982987395269717	0	0.977340258346668	0	0.984669939420147	0	0.984610620147018	0	0.983078454620979	0	0.985508245956159	0	0.975244256975902	0
PG0011	glycosyl hydrolase, family 3	0.982987395269717	0	0.977340258346668	0	0.984669939420147	0	0.984610620147018	0	0.983078454620979	0	0.985508245956159	0	0.975244256975902	0
PG0012	L-threonine-O-3-phosphate decarboxylase, putative	0.982987395269717	0	0.977340258346668	0	0.984669939420147	0	0.984610620147018	0	0.983078454620979	0	0.985508245956159	0	0.975244256975902	0
PG0013	conserved hypothetical protein	0.982987395269717	0	0.977340258346668	0	0.984669939420147	0	0.984610620147018	0	0.983078454620979	0	0.985508245956159	0	0.975244256975902	0
PG0014	ISPg2, transposase, truncation	0.982987395269717	0	0.211108962813031	0	0.672959866016741	0	0.984610620147018	0	0.983078454620979	0	0.985508245956159	0	0.975244256975902	0
PG0016	sigma-54 dependent DNA-binding response regulator	0.982987395269717	0	0.977340258346668	0	0.984669939420147	0	0.984610620147018	0	0.983078454620979	0	0.985508245956159	0	0.975244256975902	0
PG0017	sensor histidine kinase	0.982987395269717	0	0.977340258346668	0	0.984669939420147	0	0.984610620147018	0	0.983078454620979	0	0.985508245956159	0	0.975244256975902	0
PG0018	hypothetical protein	0.982987395269717	0	0.977340258346668	0	0.984669939420147	0	0.984610620147018	0	0.983078454620979	0	0.985508245956159	0	0.975244256975902	0
PG0020	transcriptional regulator, MarR family	0.982987395269717	0	0.977340258346668	0	0.984669939420147	0	0.984610620147018	0	0.983078454620979	0	0.985508245956159	0	0.975244256975902	0
PG0021	TIM-barrel protein, putative, NifR3 family	0.982987395269717	0	0.977340258346668	0	0.984669939420147	0	0.984610620147018	0	0.983078454620979	0	0.985508245956159	0	0.975244256975902	0
PG0022	sulfate permease family protein	0.982987395269717	0	0.977340258346668	0	0.984669939420147	0	0.984610620147018	0	0.983078454620979	0	0.985508245956159	0	0.975244256975902	0
PG0024	DNA-binding protein, putative	0.982987395269717	0	0.977340258346668	0	0.984669939420147	0	0.984610620147018	0	0.983078454620979	0	0.985508245956159	0	0.975244256975902	0
PG0025	fumarylacetoacetate hydrolase family protein	0.982987395269717	0	0.977340258346668	0	0.984669939420147	0	0.984610620147018	0	0.983078454620979	0	0.985508245956159	0	0.627950503797907	0
PG0026	hypothetical protein	0.982987395269717	0	0.977340258346668	0	0.984669939420147	0	0.984610620147018	0	0.983078454620979	0	0.985508245956159	0	0.975244256975902	0
PG0027	hypothetical protein	0.982987395269717	0	0.977340258346668	0	0.984669939420147	0	0.984610620147018	0	0.983078454620979	0	0.985508245956159	0	0.975244256975902	0
PG0028	2C-methyl-D-erythritol 2,4-cyclodiphosphate synthase	0.982987395269717	0	0.977340258346668	0	0.984669939420147	0	0.984610620147018	0	0.983078454620979	0	0.985508245956159	0	0.975244256975902	0
PG0029	transposase, truncation-RNA methyltransferase, TrmH family, truncation	0.982987395269717	0	0.977340258346668	0	0.984669939420147	0	0.984610620147018	0	0.983078454620979	0	0.985508245956159	0	0.975244256975902	0
PG0030	cytidine deaminase	0.595772606170916	0	0.977340258346668	0	0.984669939420147	0	0.984610620147018	0	0.0626767636968504	0	0.985508245956159	0	0.975244256975902	0
PG0031	hypothetical protein	0.982987395269717	0	0.00496007036119704	0	0.984669939420147	0	0.984610620147018	0	0.983078454620979	0	0	0	0.975244256975902	0
PG0032	beta-mannosidase, putative	0.288601726383437	0	0.977340258346668	0	0.984669939420147	0	0.984610620147018	0	0.1624538217072	0	0.441353742434278	0	0.975244256975902	0
PG0033	RmuC domain protein	0.982987395269717	0	0.977340258346668	0	0.984669939420147	0	0.984610620147018	0	0.983078454620979	0	0.985508245956159	0	0.975244256975902	0
PG0034	thioredoxin	0.982987395269717	0	0.977340258346668	0	0.984669939420147	0	0.984610620147018	0	0.983078454620979	0	0.985508245956159	0	0.975244256975902	0
PG0035	DNA polymerase III, alpha subunit	0.982987395269717	0	0.977340258346668	0	0.984669939420147	0	0.984610620147018	0	0.983078454620979	0	0.985508245956159	0	0.975244256975902	0
PG0037	ribosomal protein L19	0.982987395269717	0	0.977340258346668	0	0.984669939420147	0	0.984610620147018	0	0.983078454620979	0	0.985508245956159	0	0.975244256975902	0
PG0039	hypothetical protein	0.982987395269717	0	0.977340258346668	0	0.984669939420147	0	0.984610620147018	0	0.983078454620979	0	0.985508245956159	0	0.975244256975902	0
PG0042	serine hydroxymethyltransferase	0.982987395269717	0	0.977340258346668	0	0.984669939420147	0	0.984610620147018	0	0.983078454620979	0	0.985508245956159	0	0.975244256975902	0
PG0043	beta-hexosaminidase	0.982987395269717	0	0.977340258346668	0	0.984669939420147	0	0.984610620147018	0	0.983078454620979	0	0.985508245956159	0	0.975244256975902	0
PG0045	heat shock protein HtpG	0.982987395269717	0	0.977340258346668	0	0.984669939420147	0	0.984610620147018	0	0.983078454620979	0	0.985508245956159	0	0.975244256975902	0
PG0046	phosphatidate cytidylyltransferase	0.982987395269717	0	0.977340258346668	0	0.984669939420147	0	0.984610620147018	0	0.983078454620979	0	0.985508245956159	0	0.975244256975902	0
PG0047	cell division protein FtsH, putative	0.982987395269717	0	0.977340258346668	0	0.984669939420147	0	0.984610620147018	0	0.983078454620979	0	0.985508245956159	0	0.975244256975902	0
PG0048	conserved hypothetical protein TIGR00092	0.982987395269717	0	0.977340258346668	0	0.984669939420147	0	0.984610620147018	0	0.983078454620979	0	0.985508245956159	0	0.975244256975902	0
PG0049	hypothetical protein	0.982987395269717	0	0.977340258346668	0	0.984669939420147	0	0.984610620147018	0	0.983078454620979	0	0.985508245956159	0	0.975244256975902	0
PG0052	sensor histidine kinase	0.982987395269717	0	0.977340258346668	0	0.984669939420147	0	0.984610620147018	0	0.983078454620979	0	0.985508245956159	0	0.975244256975902	0
PG0053	hypothetical protein	0.982987395269717	0	0.977340258346668	0	0.984669939420147	0	0.984610620147018	0	0.983078454620979	0	0.985508245956159	0	0.975244256975902	0
PG0054	single-stranded-DNA-specific exonuclease RecJ	0.982987395269717	0	0.977340258346668	0	0.984669939420147	0	0.984610620147018	0	0.983078454620979	0	0.985508245956159	0	0.975244256975902	0
PG0055	conserved domain protein	0.982987395269717	0	0.977340258346668	0	0.984669939420147	0	0.984610620147018	0	0.983078454620979	0	0.985508245956159	0	0.975244256975902	0
PG0056	hypothetical protein	0.982987395269717	0	0.977340258346668	0	0.984669939420147	0	0.984610620147018	0	0.983078454620979	0	0.985508245956159	0	0.975244256975902	0
PG0057	nicotinate phosphoribosyltransferase	0.982987395269717	0	0.977340258346668	0	0.984669939420147	0	0.984610620147018	0	0.983078454620979	0	0.985508245956159	0	0.975244256975902	0
PG0058	nicotinate (nicotinamide) nucleotide adenylyltransferase	0.982987395269717	0	0.977340258346668	0	0.984669939420147	0	0.984610620147018	0	0.983078454620979	0	0.985508245956159	0	0.975244256975902	0
PG0059	hypothetical protein	0.982987395269717	0	0.977340258346668	0	0.984669939420147	0	0.984610620147018	0	0.983078454620979	0	0.985508245956159	0	0.975244256975902	0
PG0060	hypothetical protein	0.982987395269717	0	0.977340258346668	0	0.984669939420147	0	0.984610620147018	0	0.983078454620979	0	0.985508245956159	0	0.975244256975902	0
PG0061	yngK protein	0.982987395269717	0	0.977340258346668	0	0.984669939420147	0	0.984610620147018	0	0.983078454620979	0	0.985508245956159	0	0.975244256975902	0
PG0062	TPR domain protein	0.982987395269717	0	0.977340258346668	0	0.984669939420147	0	0.984610620147018	0	0.983078454620979	0	0.985508245956159	0	0.975244256975902	0
PG0063	outer membrane efflux protein	0.982987395269717	0	0.977340258346668	0	0.984669939420147	0	0.984610620147018	0	0.983078454620979	0	0.985508245956159	0	0.975244256975902	0
PG0064	heavy metal efflux pump, CzcA family	0.982987395269717	0	0.977340258346668	0	0.984669939420147	0	0.984610620147018	0	0.983078454620979	0	0.985508245956159	0	0.975244256975902	0
PG0065	efflux transporter, RND family, MFP subunit	0.982987395269717	0	0.977340258346668	0	0.984669939420147	0	0.984610620147018	0	0.983078454620979	0	0.985508245956159	0	0.975244256975902	0
PG0066	hypothetical protein	0.982987395269717	0	0.977340258346668	0	0.984669939420147	0	0.984610620147018	0	0.983078454620979	0	0.985508245956159	0	0.975244256975902	0
PG0068	hypothetical protein	0.982987395269717	0	0.977340258346668	0	0.984669939420147	0	0.984610620147018	0	0.983078454620979	0	0.985508245956159	0	0.975244256975902	0
PG0069	conserved hypothetical protein	0.982987395269717	0	0.977340258346668	0	0.984669939420147	0	0.984610620147018	0	0.983078454620979	0	0.985508245956159	0	0.975244256975902	0
PG0070	acyl-(acyl-carrier-protein)-UDP-N-acetylglucosamine acyltransferase	0.982987395269717	0	0.977340258346668	0	0.984669939420147	0	0.984610620147018	0	0.983078454620979	0	0.985508245956159	0	0.975244256975902	0
PG0071	UDP-3-O-acyl-GlcNAc deacetylase-beta-hydroxyacyl-[acyl carrier protein] dehydratase FabZ	0.982987395269717	0	0.977340258346668	0	0.984669939420147	0	0.984610620147018	0	0.983078454620979	0	0.985508245956159	0	0.975244256975902	0
PG0072	UDP-3-O-[3-hydroxymyristoyl] glucosamine N-acyltransferase	0.982987395269717	0	0.977340258346668	0	0.984669939420147	0	0.984610620147018	0	0.983078454620979	0	0.985508245956159	0	0.975244256975902	0
PG0073	orotidine 5-monophosphate decarboxylase	0.982987395269717	0	0.977340258346668	0	0.984669939420147	0	0.984610620147018	0	0.983078454620979	0	0.985508245956159	0	0.975244256975902	0
PG0074	peptide chain release factor 1	0.982987395269717	0	0.977340258346668	0	0.984669939420147	0	0.984610620147018	0	0.983078454620979	0	0.985508245956159	0	0.975244256975902	0
PG0075	phosphoribosylformylglycinamidine cyclo-ligase, putative	0.982987395269717	0	0.977340258346668	0	0.984669939420147	0	0.984610620147018	0	0.983078454620979	0	0.985508245956159	0	0.975244256975902	0
PG0076	N-acetylmuramoyl-L-alanine amidase, family 4	0.982987395269717	0	0.977340258346668	0	0.984669939420147	0	0.984610620147018	0	0.983078454620979	0	0.985508245956159	0	0.975244256975902	0
PG0078	conserved hypothetical protein	0.982987395269717	0	0	0.943924083661895	0.984669939420147	0	0.984610620147018	0	0.983078454620979	0	0.985508245956159	0	0.975244256975902	0
PG0079	abortive infection protein, putative	0.982987395269717	0	0	0.999731882920758	0.984669939420147	0	0.984610620147018	0	0.983078454620979	0	0.985508245956159	0	0.179483182885092	0
PG0080	hypothetical protein	0.982987395269717	0	0.474809531515958	0	0.984669939420147	0	0.984610620147018	0	0.983078454620979	0	0.985508245956159	0	0.975244256975902	0
PG0081	hypothetical protein	0.982987395269717	0	0.977340258346668	0	0.984669939420147	0	0.984610620147018	0	0.983078454620979	0	0.985508245956159	0	0.975244256975902	0
PG0082	hypothetical protein	0.982987395269717	0	0.977340258346668	0	0.984669939420147	0	0.984610620147018	0	0.983078454620979	0	0.985508245956159	0	0.975244256975902	0
PG0083	hypothetical protein	0.982987395269717	0	0.977340258346668	0	0.984669939420147	0	0.984610620147018	0	0.983078454620979	0	0.985508245956159	0	0.975244256975902	0
PG0084	L-serine dehydratase, iron-sulfur-dependent, single chain form	0.982987395269717	0	0.977340258346668	0	0.984669939420147	0	0.984610620147018	0	0.983078454620979	0	0.985508245956159	0	0.975244256975902	0
PG0085	alpha-galactosidase	0.982987395269717	0	0.977340258346668	0	0.984669939420147	0	0.984610620147018	0	0.983078454620979	0	0.985508245956159	0	0.975244256975902	0
PG0086	ATP-dependent RNA helicase, DEAD-DEAH box family	0.982987395269717	0	0.977340258346668	0	0.984669939420147	0	0.984610620147018	0	0.983078454620979	0	0.985508245956159	0	0.975244256975902	0
PG0087	SIS domain protein	0.982987395269717	0	0.977340258346668	0	0.984669939420147	0	0.984610620147018	0	0.983078454620979	0	0.985508245956159	0	0.975244256975902	0
PG0088	peptidase, M16 family	0.982987395269717	0	0.977340258346668	0	0.984669939420147	0	0.984610620147018	0	0.983078454620979	0	0.985508245956159	0	0.975244256975902	0
PG0090	Dps family protein	0.982987395269717	0	0.977340258346668	0	0.984669939420147	0	0.984610620147018	0	0.983078454620979	0	0.985508245956159	0	0.975244256975902	0
PG0091	transporter, putative	0.982987395269717	0	0.977340258346668	0	0.984669939420147	0	0.984610620147018	0	0.983078454620979	0	0.985508245956159	0	0.975244256975902	0
PG0092	transporter, putative	0.982987395269717	0	0.977340258346668	0	0.984669939420147	0	0.984610620147018	0	0.983078454620979	0	0.985508245956159	0	0.975244256975902	0
PG0093	HlyD family secretion protein	0.982987395269717	0	0.977340258346668	0	0.984669939420147	0	0.00436105053974956	0	0.983078454620979	0	0.985508245956159	0	0.000749219605492763	0
PG0094	outer membrane efflux protein, putative	0.982987395269717	0	0.977340258346668	0	0.984669939420147	0	0.984610620147018	0	0.983078454620979	0	0.985508245956159	0	0.975244256975902	0
PG0095	DNA mismatch repair protein MutS	0.982987395269717	0	0.977340258346668	0	0.984669939420147	0	0.984610620147018	0	0.983078454620979	0	0.985508245956159	0	0.975244256975902	0
PG0097	conserved hypothetical protein TIGR01033	0.982987395269717	0	0.772300093190432	0	0.984669939420147	0	5344.88	0	1120000000	0	0.985508245956159	0	0.00115385619657836	0
PG0099	phenylalanyl-tRNA synthetase, beta subunit	0.982987395269717	0	0.977340258346668	0	0.984669939420147	0	0.984610620147018	0	0.983078454620979	0	0.985508245956159	0	0.975244256975902	0
PG0104	DNA topoisomerase III	0.982987395269717	0	0.977340258346668	0	0.984669939420147	0	0.984610620147018	0	0.983078454620979	0	0.985508245956159	0	0.975244256975902	0
PG0106	glycosyl transferase, group 4 family protein	0.982987395269717	0	0.977340258346668	0	0.984669939420147	0	0.984610620147018	0	0.983078454620979	0	0.985508245956159	0	0.975244256975902	0
PG0108	UDP-N-acetyl-D-mannosaminuronic acid dehydrogenase	0.982987395269717	0	0.977340258346668	0	0.984669939420147	0	0.984610620147018	0	0.983078454620979	0	0.985508245956159	0	0.975244256975902	0
PG0109	hypothetical protein	0	0.998551453892238	0	0.999021635070786	0	0.981206249041765	0	0.998886903704957	0	0.670168965039636	0.985508245956159	0	0	0.9996577715179
PG0110	glycosyl transferase, group 1 family protein	0	0.999430469036797	0	0.995736178140308	0.984669939420147	0	0	0.997484885644512	0	0.996009024344915	0.985508245956159	0	0	0.999204645505747
PG0111	capsular polysacharride biosynthesis gene, putative	0.000284003731928701	0.999522280871498	0.000825823775656984	0.999645012648778	0.00066487085669889	0.998991239869196	0.00910954566156824	0.99900411530293	1250000000	0.999864353689503	0.985508245956159	0	0.00019527172708089	0.999779224524121
PG0112	conserved hypothetical protein, authentic frameshift	0	0.999724804985855	0	0.997041514039631	0	0.999405090276915	0	0.999012001920411	0	0.999729176957892	0.985508245956159	0	0	0.99974118972857
PG0113	conserved domain protein	0	0.99588018657581	0	0.982159886904377	0	0.998255583032213	0	0	0	0.998356570127946	0.985508245956159	0	0	0.992529457838114
PG0114	hypothetical protein	0.274669024897938	0	0	0.99116544898999	0	0.989848205568192	0	0.997484885644512	0	0.998667528525927	124000000	0	0	0.998949520659415
PG0115	hexapeptide transferase family protein	0	0.99980312869982	0	0.99970491424303	0	0.999484919976686	0	0.998467933927432	0	0.999845925540163	0	0.999718410185508	0	0
PG0116	conserved hypothetical protein	0.982987395269717	0	0	0.99970574276451	0.984669939420147	0	0.984610620147018	0	0.983078454620979	0	0.985508245956159	0	0.975244256975902	0
PG0117	polysaccharide transport protein, putative	0	0.99980312869982	0	0.999731882920758	0	0.999564122856485	0	0.999297543609998	0	0.99989944018216	0	0.997553340869913	0	0.999835950993655
PG0118	glycosyl transferase, group 2 family protein	0	0.99980312869982	0	0.999698716411094	0	0.997557730927816	0	0.998082342789123	0	0.999827481335028	0	0.996865734699277	0	0.999835950993655
PG0119	glycosyl transferase, WecB-TagA-CpsF family	0.982987395269717	0	0	0.999731882920758	0.984669939420147	0	0.984610620147018	0	0.971664322868947	0	0.00376508650776316	0	0.975244256975902	0
PG0120	UDP-N-acetylglucosamine 2-epimerase	5.62231e+09	0	0.977340258346668	0	0.984669939420147	0	0.984610620147018	0	0.983078454620979	0	0.985508245956159	0	0.975244256975902	0
PG0121	DNA-binding protein HU	0.982987395269717	0	0.977340258346668	0	0.984669939420147	0	0.984610620147018	0	0.983078454620979	0	0.985508245956159	0	0.975244256975902	0
PG0123	hypothetical protein	0.982987395269717	0	0.977340258346668	0	0.984669939420147	0	0.984610620147018	0	0.983078454620979	0	0.985508245956159	0	0.975244256975902	0
PG0124	conserved hypothetical protein	0.982987395269717	0	0.977340258346668	0	0.984669939420147	0	0.984610620147018	0	0.983078454620979	0	0.985508245956159	0	0.975244256975902	0
PG0125	hypothetical protein	0.915985685509867	0	0.977340258346668	0	0.380859317626108	0	0.984610620147018	0	0.343821714295843	0	318000	0	6.35514e+08	0
PG0126	type I phosphodiesterase-nucleotide pyrophosphatase family protein	0.982987395269717	0	0.977340258346668	0	0.984669939420147	0	0.984610620147018	0	0.983078454620979	0	0.985508245956159	0	0.975244256975902	0
PG0127	ferrochelatase	0.982987395269717	0	0.977340258346668	0	0.984669939420147	0	0.984610620147018	0	0.983078454620979	0	0.985508245956159	0	0.975244256975902	0
PG0128	conserved domain protein	0.982987395269717	0	0.977340258346668	0	0.984669939420147	0	0.984610620147018	0	0.983078454620979	0	0.0056842319588666	0	0.839401853072965	0
PG0129	mannosyltransferase	0.982987395269717	0	0.977340258346668	0	0.984669939420147	0	0.984610620147018	0	0.983078454620979	0	0.985508245956159	0	0.975244256975902	0
PG0130	phosphoglycerate mutase	0.982987395269717	0	0.977340258346668	0	0.984669939420147	0	0.984610620147018	0	0.983078454620979	0	0.985508245956159	0	0.975244256975902	0
PG0132	hypothetical protein	0.982987395269717	0	0.977340258346668	0	0.984669939420147	0	0.984610620147018	0	0.983078454620979	0	0.985508245956159	0	0.975244256975902	0
PG0133	hypothetical protein	0.982987395269717	0	0.977340258346668	0	0.984669939420147	0	0.984610620147018	0	0.983078454620979	0	0.985508245956159	0	0.975244256975902	0
PG0134	magnesium transporter	0.982987395269717	0	0.977340258346668	0	0.984669939420147	0	0.984610620147018	0	0.983078454620979	0	0.985508245956159	0	0.975244256975902	0
PG0135	dimethyladenosine transferase	0.982987395269717	0	0.977340258346668	0	0.984669939420147	0	0.984610620147018	0	0.983078454620979	0	0.985508245956159	0	0.975244256975902	0
PG0136	hypothetical protein	0.982987395269717	0	0.977340258346668	0	0.984669939420147	0	0.984610620147018	0	0.983078454620979	0	0.985508245956159	0	0.975244256975902	0
PG0137	aminoacyl-histidine dipeptidase	0.982987395269717	0	0.977340258346668	0	0.984669939420147	0	0.984610620147018	0	0.983078454620979	0	0.985508245956159	0	0.975244256975902	0
PG0138	malonyl CoA-acyl carrier protein transacylase	0.982987395269717	0	0.977340258346668	0	0.984669939420147	0	0.984610620147018	0	0.983078454620979	0	0.985508245956159	0	0.975244256975902	0
PG0139	membrane-bound lytic murein transglycosylase D, putative	0.982987395269717	0	0.977340258346668	0	0.984669939420147	0	0.984610620147018	0	0.983078454620979	0	0.985508245956159	0	0.975244256975902	0
PG0140	hypothetical protein	0.982987395269717	0	0.977340258346668	0	0.984669939420147	0	0.984610620147018	0	0.983078454620979	0	0.985508245956159	0	0.975244256975902	0
PG0141	spoOJ protein	0.982987395269717	0	0.977340258346668	0	0.984669939420147	0	0.984610620147018	0	0.983078454620979	0	0.985508245956159	0	0.975244256975902	0
PG0142	SpoOJ regulator protein	0.982987395269717	0	0.977340258346668	0	0.984669939420147	0	0.984610620147018	0	0.983078454620979	0	0.985508245956159	0	0.975244256975902	0
PG0143	hydrolase, carbon-nitrogen family	0.982987395269717	0	0.977340258346668	0	0.984669939420147	0	0.984610620147018	0	0.983078454620979	0	0.985508245956159	0	0.975244256975902	0
PG0144	conserved hypothetical protein	0.982987395269717	0	0.977340258346668	0	0.984669939420147	0	0.984610620147018	0	0.983078454620979	0	0.985508245956159	0	0.975244256975902	0
PG0146	hypothetical protein	0.982987395269717	0	0.977340258346668	0	0.984669939420147	0	0.984610620147018	0	0.983078454620979	0	0.985508245956159	0	0.975244256975902	0
PG0147	hypothetical protein	0.982987395269717	0	0.977340258346668	0	0.984669939420147	0	0.984610620147018	0	0.983078454620979	0	0.985508245956159	0	0.975244256975902	0
PG0148	sigma-54-dependent transcriptional regulator	0.982987395269717	0	0.977340258346668	0	0.984669939420147	0	0.984610620147018	0	0.983078454620979	0	0.985508245956159	0	0.975244256975902	0
PG0149	conserved domain protein	0.982987395269717	0	0.977340258346668	0	0.984669939420147	0	0.984610620147018	0	0.983078454620979	0	0.985508245956159	0	0.975244256975902	0
PG0150	conserved hypothetical protein TIGR01125	0.982987395269717	0	0.977340258346668	0	0.984669939420147	0	0.984610620147018	0	0.983078454620979	0	0.985508245956159	0	0.975244256975902	0
PG0151	signal recognition particle-docking protein FtsY	0.982987395269717	0	0.977340258346668	0	0.984669939420147	0	0.984610620147018	0	0.983078454620979	0	0.985508245956159	0	0.975244256975902	0
PG0152	carboxynorspermidine decarboxylase	0.982987395269717	0	0.977340258346668	0	0.984669939420147	0	0.984610620147018	0	0.983078454620979	0	0.985508245956159	0	0.975244256975902	0
PG0153	aspartyl-tRNA synthetase	0.982987395269717	0	0.977340258346668	0	0.984669939420147	0	0.984610620147018	0	0.983078454620979	0	0.985508245956159	0	0.975244256975902	0
PG0155	riboflavin biosynthesis protein RibD	0.982987395269717	0	0.977340258346668	0	0.984669939420147	0	0.984610620147018	0	0.983078454620979	0	0.985508245956159	0	0.975244256975902	0
PG0156	modification methylase, HemK family	0.982987395269717	0	0.977340258346668	0	0.984669939420147	0	0.984610620147018	0	0.983078454620979	0	0.985508245956159	0	0.975244256975902	0
PG0157	regulatory protein RecX	0.982987395269717	0	0.977340258346668	0	0.984669939420147	0	0.984610620147018	0	0.983078454620979	0	0.985508245956159	0	0.975244256975902	0
PG0158	competence protein F-related protein	0.982987395269717	0	0.977340258346668	0	0.984669939420147	0	0.984610620147018	0	0.983078454620979	0	0.985508245956159	0	0.975244256975902	0
PG0159	endopeptidase PepO	0.982987395269717	0	0.977340258346668	0	0.984669939420147	0	0.984610620147018	0	0.983078454620979	0	0.985508245956159	0	0.975244256975902	0
PG0160	conserved domain protein	0.982987395269717	0	0.977340258346668	0	0.984669939420147	0	0.984610620147018	0	0.983078454620979	0	0.985508245956159	0	0.975244256975902	0
PG0161	hypothetical protein	0.231982871149002	0	0.977340258346668	0	0.984669939420147	0	0.984610620147018	0	0.983078454620979	0	0.985508245956159	0	0.975244256975902	0
PG0162	RNA polymerase sigma-70 factor, ECF subfamily	0.982987395269717	0	0.977340258346668	0	0.984669939420147	0	0.984610620147018	0	0.983078454620979	0	0.985508245956159	0	0.975244256975902	0
PG0163	phosphofructokinase	0.982987395269717	0	0.977340258346668	0	0.984669939420147	0	0.984610620147018	0	0.983078454620979	0	0.985508245956159	0	0.975244256975902	0
PG0164	conserved hypothetical protein	0.982987395269717	0	0.977340258346668	0	0.984669939420147	0	0.984610620147018	0	0.983078454620979	0	0.985508245956159	0	0.975244256975902	0
PG0165	heat shock protein 15	0.982987395269717	0	0.977340258346668	0	0.984669939420147	0	0.984610620147018	0	0.983078454620979	0	0.985508245956159	0	0.975244256975902	0
PG0166	peptidyl-tRNA hydrolase	0.982987395269717	0	0.977340258346668	0	0.984669939420147	0	0.984610620147018	0	0.983078454620979	0	0.985508245956159	0	0.975244256975902	0
PG0167	ribosomal protein L25	0.982987395269717	0	0.977340258346668	0	0.290649394039795	0	0.984610620147018	0	0.983078454620979	0	0.355150641074079	0	0.975244256975902	0
PG0170	methionyl-tRNA synthetase	0.982987395269717	0	0.977340258346668	0	0.984669939420147	0	0.984610620147018	0	0.983078454620979	0	0.985508245956159	0	0.975244256975902	0
PG0171	5-nucleotidase family protein	0.982987395269717	0	0.977340258346668	0	0.984669939420147	0	0.984610620147018	0	0.983078454620979	0	0.985508245956159	0	0.975244256975902	0
PG0172	exonuclease	0.982987395269717	0	0.977340258346668	0	0.984669939420147	0	0.984610620147018	0	0.983078454620979	0	0.985508245956159	0	0.975244256975902	0
PG0173	transcriptional regulator, putative	0.982987395269717	0	0.977340258346668	0	0.984669939420147	0	0.984610620147018	0	0.983078454620979	0	0.985508245956159	0	0.975244256975902	0
PG0174	pyridine nucleotide-disulphide oxidoreductase family protein	0.982987395269717	0	0.977340258346668	0	0.984669939420147	0	0.984610620147018	0	8770000000	0	0.985508245956159	0	0.975244256975902	0
PG0176	cell surface protein, interruption-N	0	0.972261412740202	0	0.999731882920758	0	0.999564122856485	0.984610620147018	0	0.983078454620979	0	0.985508245956159	0	0.975244256975902	0
PG0178	cell surface protein, interruption-C	0	0.994796082380385	0	0.999731882920758	0	0.999484919976686	0.643626	0	0	0	0.985508245956159	0	1.21988e+07	0
PG0179	hypothetical protein	0.982987395269717	0	0	0.999339444839776	0	0.99867095617691	0.984610620147018	0	0.983078454620979	0	0.985508245956159	0	0.975244256975902	0
PG0180	lipoprotein, putative	0.982987395269717	0	0	0.999731882920758	0	0.999564122856485	0.984610620147018	0	0.983078454620979	0	0.985508245956159	0	0.975244256975902	0
PG0181	immunoreactive 32 kDa antigen PG49	0.982987395269717	0	0	0.999607277892295	0	0.996183714800103	0.984610620147018	0	0.983078454620979	0	0.985508245956159	0	0.975244256975902	0
PG0182	von Willebrand factor type A domain protein	0.982987395269717	0	0.261963605524911	0	0.984669939420147	0	0.984610620147018	0	0.983078454620979	0	0	0.999718410185508	0.975244256975902	0
PG0183	lipoprotein, putative	0.982987395269717	0	0.977340258346668	0	0.984669939420147	0	0.984610620147018	0	0.983078454620979	0	0.985508245956159	0	0	0.999835950993655
PG0185	ragA protein	0	0.997263896794885	0	0.997966804067038	0.984669939420147	0	0	0.97198176851092	0	0.99596297598664	0	0.997140338595843	0	0.991246016035617
PG0186	lipoprotein RagB	0	0.99980312869982	0	0.99970491424303	0.984669939420147	0	0	0.999297543609998	0	0.99989944018216	0	0.999718410185508	0	0.999835950993655
PG0187	ISPg6, transposase, degenerate	0	0.937604834645637	0.390105	0.834757943842719	0.984669939420147	0	0	0.95856149315369	0	0.95190238129126	0	0.933571078858473	0	0.841062433283972
PG0188	lipoprotein, putative	0.982987395269717	0	0.977340258346668	0	0.984669939420147	0	0.984610620147018	0	0.983078454620979	0	0.985508245956159	0	0.975244256975902	0
PG0189	hypothetical protein	0.982987395269717	0	0.977340258346668	0	0.984669939420147	0	0.984610620147018	0	0.983078454620979	0	0.985508245956159	0	0.975244256975902	0
PG0190	undecaprenyl diphosphate synthase	0.982987395269717	0	0.977340258346668	0	0.984669939420147	0	0.984610620147018	0	0.983078454620979	0	0.985508245956159	0	0.975244256975902	0
PG0191	outer membrane protein, putative	0.982987395269717	0	0.977340258346668	0	0.984669939420147	0	0.984610620147018	0	0.983078454620979	0	0.985508245956159	0	0.975244256975902	0
PG0192	cationic outer membrane protein OmpH	0.982987395269717	0	0.977340258346668	0	0.984669939420147	0	0.984610620147018	0	0.983078454620979	0	0.985508245956159	0	0.975244256975902	0
PG0193	cationic outer membrane protein OmpH	0.982987395269717	0	0.977340258346668	0	0.984669939420147	0	0.984610620147018	0	0.983078454620979	0	0.985508245956159	0	0.975244256975902	0
PG0195	rubrerythrin	0.982987395269717	0	0.977340258346668	0	0.984669939420147	0	0.984610620147018	0	0.983078454620979	0	0.985508245956159	0	0.975244256975902	0
PG0196	peptidase, M16 family	0.982987395269717	0	0.977340258346668	0	0.984669939420147	0	0.984610620147018	0	0.983078454620979	0	0.985508245956159	0	0.975244256975902	0
PG0197	hypothetical protein	0.0314697685350948	0	87028	0	0	0	0.984610620147018	0	0.225658117326433	0	0	0	386.927	0
PG0198	conserved hypothetical protein	0.00560897149331208	0	0.977340258346668	0	0.000526831582763208	0	0.984610620147018	0	0.983078454620979	0	0.985508245956159	0	0.975244256975902	0
PG0199	TatD family protein	0.982987395269717	0	0.977340258346668	0	0.984669939420147	0	0.984610620147018	0	0.983078454620979	0	0.985508245956159	0	0.975244256975902	0
PG0200	conserved hypothetical protein TIGR00278	0.982987395269717	0	0.977340258346668	0	0.984669939420147	0	0.984610620147018	0	0.983078454620979	0	0.985508245956159	0	0.975244256975902	0
PG0201	ribonuclease P protein component	0.982987395269717	0	0.977340258346668	0	0.984669939420147	0	0.984610620147018	0	0.983078454620979	0	0.985508245956159	0	0.975244256975902	0
PG0202	uroporphyrinogen-III synthase HemD, putative	0.982987395269717	0	0.977340258346668	0	0.984669939420147	0	0.984610620147018	0	0.983078454620979	0	0.985508245956159	0	0.975244256975902	0
PG0203	hypothetical protein	0.982987395269717	0	0.977340258346668	0	0.984669939420147	0	0.984610620147018	0	0.983078454620979	0	0.985508245956159	0	0.975244256975902	0
PG0204	hypothetical protein	0.982987395269717	0	0.977340258346668	0	0.984669939420147	0	0.984610620147018	0	0.983078454620979	0	0.985508245956159	0	0.000377076780707555	0
PG0205	peptide chain release factor 3	0.982987395269717	0	0.977340258346668	0	0.984669939420147	0	0.984610620147018	0	0.983078454620979	0	0.985508245956159	0	0.975244256975902	0
PG0209	formate-nitrite transporter	0.982987395269717	0	0.977340258346668	0	0.984669939420147	0	0.984610620147018	0	0.983078454620979	0	0.985508245956159	0	0.975244256975902	0
PG0210	precorrin-6x reductase-cobalamin biosynthetic protein CbiD	0.982987395269717	0	0.977340258346668	0	0.984669939420147	0	0.984610620147018	0	0.983078454620979	0	0.985508245956159	0	0.975244256975902	0
PG0211	cobalamin biosynthesis protein CbiG-precorrin-4 C11-methyltransferase	0.982987395269717	0	0.977340258346668	0	0.984669939420147	0	0.984610620147018	0	0.983078454620979	0	0.985508245956159	0	0.975244256975902	0
PG0212	precorrin-6Y C5,15-methyltransferase, decarboxylating	0.024851627097106	0	3.45694e+07	0	349827	0	1.49317e+09	0	0.983078454620979	0	0.0043292734126806	0	0.118504834474938	0
PG0213	precorrin-3 methylase-precorrin-8X methylmutase	0.982987395269717	0	0.977340258346668	0	0.984669939420147	0	0.984610620147018	0	0.983078454620979	0	0.985508245956159	0	0.975244256975902	0
PG0214	RNA polymerase sigma-70 factor, ECF subfamily	0.982987395269717	0	0.977340258346668	0	0.984669939420147	0	0.984610620147018	0	0.983078454620979	0	0.985508245956159	0	0.975244256975902	0
PG0215	hypothetical protein	0.982987395269717	0	0.977340258346668	0	0.984669939420147	0	0.984610620147018	0	0.983078454620979	0	0.985508245956159	0	0.975244256975902	0
PG0216	hypothetical protein	0.982987395269717	0	0.977340258346668	0	0.984669939420147	0	0.984610620147018	0	0.983078454620979	0	0.985508245956159	0	0.975244256975902	0
PG0217	hypothetical protein	0.982987395269717	0	0.977340258346668	0	0.984669939420147	0	0.984610620147018	0	0.983078454620979	0	0.985508245956159	0	0.975244256975902	0
PG0218	hypothetical protein	0.982987395269717	0	0.977340258346668	0	0.984669939420147	0	0.984610620147018	0	0.983078454620979	0	0.985508245956159	0	0.975244256975902	0
PG0219	conserved domain protein	0	0.99970114835366	0	0.989365036962777	0	0.980415274522802	0	0.99728592784012	0.00586762413715476	0	2900000000	0	0	0.999087712034976
PG0221	hypothetical protein	0	0.987848900836596	0.977340258346668	0	0	0.997631927849738	0	0.99753707409934	0.983078454620979	0	0.985508245956159	0	0	0.99696671985156
PG0222	DNA-binding protein, histone-like family	0.982987395269717	0.999747373898184	0.977340258346668	0.99948379123664	0.984669939420147	0.999390844363122	0.984610620147018	0.99910330230137	0.983078454620979	0.999863276277572	0.985508245956159	0.997691792224932	0.975244256975902	0.998091474240837
PG0223	exonuclease	0.982987395269717	0	0.977340258346668	0	0.0831406896388948	0	0.984610620147018	0	0.983078454620979	0	0.985508245956159	0	0.975244256975902	0
PG0224	conserved hypothetical protein	0.982987395269717	0	0.977340258346668	0	0.984669939420147	0	0.984610620147018	0	0.983078454620979	0	0.985508245956159	0	0.975244256975902	0
PG0226	transglutaminase-related protein	0.982987395269717	0	0.977340258346668	0	0.984669939420147	0	0.984610620147018	0	0.983078454620979	0	0.985508245956159	0	0.975244256975902	0
PG0227	DNA repair protein RadA	0.982987395269717	0	0.977340258346668	0	0.984669939420147	0	0.984610620147018	0	0.983078454620979	0	0.985508245956159	0	0.975244256975902	0
PG0228	DdaH family protein	0.982987395269717	0	0.977340258346668	0	0.984669939420147	0	0.984610620147018	0	0.983078454620979	0	0.985508245956159	0	0.975244256975902	0
PG0229	hypothetical protein	0.982987395269717	0	0.977340258346668	0	0.984669939420147	0	0.984610620147018	0	0.983078454620979	0	0.985508245956159	0	0.975244256975902	0
PG0230	transaldolase TalC, putative	0.982987395269717	0	0.977340258346668	0	0.984669939420147	0	0.984610620147018	0	0.983078454620979	0	0.985508245956159	0	0.975244256975902	0
PG0231	conserved hypothetical protein	0.982987395269717	0	0.386748120407036	0	0.984669939420147	0	0.984610620147018	0	0.983078454620979	0	0.985508245956159	0	0.975244256975902	0
PG0232	zinc carboxypeptidase, putative	0.982987395269717	0	0.977340258346668	0	0.984669939420147	0	0.984610620147018	0	0.983078454620979	0	0.985508245956159	0	0.975244256975902	0
PG0234	immunoreactive 23 kDa antigen PG66	0.982987395269717	0	0.977340258346668	0	0.984669939420147	0	0.984610620147018	0	0.983078454620979	0	0.985508245956159	0	0.975244256975902	0
PG0235	carboxyl-terminal protease	0.982987395269717	0	0.977340258346668	0	0.984669939420147	0	0.984610620147018	0	0.983078454620979	0	0.985508245956159	0	0.975244256975902	0
PG0236	hypothetical protein	0.982987395269717	0	0.977340258346668	0	0.984669939420147	0	0.984610620147018	0	0.983078454620979	0	0.985508245956159	0	0.975244256975902	0
PG0237	uracil-DNA glycosylase	0.982987395269717	0	0.977340258346668	0	0.984669939420147	0	0.984610620147018	0	0.983078454620979	0	0.985508245956159	0	0.975244256975902	0
PG0240	hydrolase, haloacid dehalogenase-like family	0.982987395269717	0	0.977340258346668	0	0.984669939420147	0	0.984610620147018	0	0.983078454620979	0	0.985508245956159	0	0.975244256975902	0
PG0241	lipoprotein, putative	0.982987395269717	0	0.977340258346668	0	0.984669939420147	0	0.984610620147018	0	0.983078454620979	0	0.985508245956159	0	0.975244256975902	0
PG0242	conserved hypothetical protein TIGR00096	0.982987395269717	0	0.977340258346668	0	0.984669939420147	0	0.984610620147018	0	0.983078454620979	0	0.985508245956159	0	0.975244256975902	0
PG0243	hypothetical protein	0.982987395269717	0	0.977340258346668	0	0.984669939420147	0	0.984610620147018	0	0.983078454620979	0	0.985508245956159	0	0.975244256975902	0
PG0245	universal stress protein family	0.982987395269717	0	0.977340258346668	0	0.984669939420147	0	0.984610620147018	0	0.983078454620979	0	0.985508245956159	0	0.975244256975902	0
PG0246	hypothetical protein	0.982987395269717	0	0.977340258346668	0	0.984669939420147	0	0.984610620147018	0	0.983078454620979	0	0.985508245956159	0	0.975244256975902	0
PG0248	translation initation factor SUI1, putative	0.982987395269717	0	0.977340258346668	0	0.984669939420147	0	0.984610620147018	0	0.983078454620979	0	0.985508245956159	0	0.975244256975902	0
PG0249	oxaloacetate decarboxylase, putative	0.982987395269717	0	0.977340258346668	0	0.984669939420147	0	0.984610620147018	0	0.983078454620979	0	0.985508245956159	0	0.975244256975902	0
PG0250	hypothetical protein	0.012859137648708	0	0.977340258346668	0	0.984669939420147	0	0.984610620147018	0	0.983078454620979	0	0.0924536235253658	0	0.975244256975902	0
PG0253	conserved hypothetical protein	0.982987395269717	0	0.977340258346668	0	0.984669939420147	0	0.984610620147018	0	0.983078454620979	0	0.985508245956159	0	0.975244256975902	0
PG0254	N utilization substance protein A, putative	0.982987395269717	0	0.977340258346668	0	0.984669939420147	0	0.984610620147018	0	0.983078454620979	0	0.985508245956159	0	0.975244256975902	0
PG0255	translation initiation factor IF-2	0.982987395269717	0	0.977340258346668	0	0.984669939420147	0	0.984610620147018	0	0.983078454620979	0	0.985508245956159	0	0.975244256975902	0
PG0256	CvpA family protein	0.982987395269717	0	0.977340258346668	0	0.984669939420147	0	0.984610620147018	0	0.983078454620979	0	0.985508245956159	0	0.975244256975902	0
PG0257	conserved hypothetical protein	0.982987395269717	0	0.977340258346668	0	0.984669939420147	0	0.984610620147018	0	0.983078454620979	0	0.985508245956159	0	0.975244256975902	0
PG0258	ABC transporter, ATP-binding protein	0.982987395269717	0	0.977340258346668	0	0.984669939420147	0	0.984610620147018	0	0.983078454620979	0	0.985508245956159	0	0.975244256975902	0
PG0259	conserved hypothetical protein	0.982987395269717	0	0.977340258346668	0	0.984669939420147	0	0.984610620147018	0	0.983078454620979	0	0.985508245956159	0	0.975244256975902	0
PG0263	tyrosyl-tRNA synthetase	0.982987395269717	0	0.977340258346668	0	0.984669939420147	0	0.984610620147018	0	0.983078454620979	0	0.985508245956159	0	0.975244256975902	0
PG0264	glycosyl transferase, group 2 family protein	0.982987395269717	0	0.977340258346668	0	0.984669939420147	0	0.984610620147018	0	0.983078454620979	0	0.985508245956159	0	0.975244256975902	0
PG0265	hypothetical protein	0.982987395269717	0	0.977340258346668	0	0.984669939420147	0	0.984610620147018	0	0.983078454620979	0	0.985508245956159	0	0.975244256975902	0
PG0266	transposase, ISPg1-related, truncation	0.982987395269717	0	0.977340258346668	0	0.145523925239221	0	0.984610620147018	0	0.0159328031794835	0	0.985508245956159	0	0.975244256975902	0
PG0267	arginyl-tRNA synthetase	0.982987395269717	0	0.977340258346668	0	0.984669939420147	0	0.984610620147018	0	0.983078454620979	0	0.985508245956159	0	0.975244256975902	0
PG0268	tRNA (5-methylaminomethyl-2-thiouridylate)-methyltransferase	0.982987395269717	0	0.977340258346668	0	0.984669939420147	0	0.984610620147018	0	0.983078454620979	0	0.985508245956159	0	0.975244256975902	0
PG0269	exodeoxyribonuclease III	0.982987395269717	0	0.977340258346668	0	0.984669939420147	0	0.984610620147018	0	0.983078454620979	0	0.985508245956159	0	0.975244256975902	0
PG0270	redox-sensitive transcriptional activator OxyR	0.982987395269717	0	0.977340258346668	0	0.984669939420147	0	0.984610620147018	0	0.983078454620979	0	0.985508245956159	0	0.975244256975902	0
PG0271	single-stranded binding protein	0.982987395269717	0	0.977340258346668	0	0.984669939420147	0	0.984610620147018	0	0.983078454620979	0	0.985508245956159	0	0.975244256975902	0
PG0272	CBS domain protein	0.982987395269717	0	0.977340258346668	0	0.984669939420147	0	0.984610620147018	0	0.983078454620979	0	0.985508245956159	0	0.975244256975902	0
PG0273	4-phosphopantetheinyl transferase family protein	0.982987395269717	0	0.977340258346668	0	0.984669939420147	0	0.984610620147018	0	0.983078454620979	0	0.985508245956159	0	0.975244256975902	0
PG0274	hypothetical protein	0.192999459095049	0	0.977340258346668	0	0.984669939420147	0	0.984610620147018	0	0.983078454620979	0	0.659601134736862	0	0.975244256975902	0
PG0275	thioredoxin family protein	0.982987395269717	0	0.977340258346668	0	0.984669939420147	0	0.984610620147018	0	0.983078454620979	0	0.985508245956159	0	0.975244256975902	0
PG0276	conserved hypothetical protein	0.982987395269717	0	0.977340258346668	0	0.984669939420147	0	0.984610620147018	0	0.983078454620979	0	0.985508245956159	0	0.975244256975902	0
PG0278	hypothetical protein	0.982987395269717	0	0.977340258346668	0	0.984669939420147	0	0.984610620147018	0	0.983078454620979	0	0.985508245956159	0	0.975244256975902	0
PG0279	NADP-dependent malic enzyme	0.982987395269717	0	0.977340258346668	0	0.984669939420147	0	0.984610620147018	0	0.983078454620979	0	0.985508245956159	0	0.975244256975902	0
PG0280	ABC transporter, permease protein, putative	0	0	0	0.594192805951745	1.51128e+07	0	0	0.817483197887318	0.983078454620979	0	0	0.73922316319416	0	0.877171696420238
PG0281	ABC transporter, permease protein, putative	0.982987395269717	0	0.977340258346668	0	0.984669939420147	0	0.984610620147018	0	0.983078454620979	0	0.985508245956159	0	0.975244256975902	0
PG0282	ABC transporter, ATP-binding protein	0.982987395269717	0	0.977340258346668	0	0.984669939420147	0	0.984610620147018	0	0.983078454620979	0	0.985508245956159	0	0.975244256975902	0
PG0283	efflux transporter, MFP component, RND family	0.982987395269717	0	0.977340258346668	0	0.984669939420147	0	0.984610620147018	0	0.983078454620979	0	0.985508245956159	0	0.975244256975902	0
PG0285	hypothetical protein	0.982987395269717	0	0.977340258346668	0	0.984669939420147	0	0.984610620147018	0	0.983078454620979	0	0.985508245956159	0	0.975244256975902	0
PG0286	hypothetical protein	0.982987395269717	0	0.977340258346668	0	0.984669939420147	0	0.984610620147018	0	0.983078454620979	0	0.985508245956159	0	0.975244256975902	0
PG0287	hypothetical protein	0.982987395269717	0	0.977340258346668	0	0.984669939420147	0	0.984610620147018	0	0.983078454620979	0	0.985508245956159	0	0.975244256975902	0
PG0288	lipoprotein, putative	0.982987395269717	0	0.977340258346668	0	0.984669939420147	0	0.984610620147018	0	0.983078454620979	0	0.985508245956159	0	0.975244256975902	0
PG0289	hypothetical protein	0.982987395269717	0	0.977340258346668	0	0.984669939420147	0	0.984610620147018	0	0.983078454620979	0	0.985508245956159	0	0.975244256975902	0
PG0290	hypothetical protein	0.982987395269717	0	0.977340258346668	0	0.984669939420147	0	0.984610620147018	0	0.983078454620979	0	0.985508245956159	0	0.975244256975902	0
PG0291	hypothetical protein	0.982987395269717	0	0.977340258346668	0	0.984669939420147	0	0.984610620147018	0	0.983078454620979	0	0.985508245956159	0	0.975244256975902	0
PG0292	chromate transport protein, putative, authentic point mutation	0.000974928349231422	0	0.977340258346668	0	0.984669939420147	0	0.984610620147018	0	0.15042876744509	0	0.659601134736862	0	0.0651463069767048	0
PG0293	secretion activator protein, putative	0.982987395269717	0	0.977340258346668	0	0.984669939420147	0	0.984610620147018	0	0.983078454620979	0	0.985508245956159	0	0.975244256975902	0
PG0294	glycosyl transferase, group 2 family protein	0.982987395269717	0	0.977340258346668	0	0.984669939420147	0	0.984610620147018	0	0.983078454620979	0	0.985508245956159	0	0.975244256975902	0
PG0295	DNA processing protein DprA, putative	0.982987395269717	0	0.977340258346668	0	0.984669939420147	0	0.984610620147018	0	0.983078454620979	0	0.985508245956159	0	0.975244256975902	0
PG0296	phosphoribosylformylglycinamidine synthase	0.982987395269717	0	0.977340258346668	0	0.984669939420147	0	0.984610620147018	0	0.983078454620979	0	0.985508245956159	0	0.975244256975902	0
PG0297	hypothetical protein	0.982987395269717	0	0	0.951041047294834	0.984669939420147	0	0.0471256427556269	0	0.983078454620979	0	0.265681082385054	0	0.0092774211483551	0
PG0299	ISPg3, transposase, truncation	1.2843	0	7.95549e+09	0	0.984669939420147	0	0.984610620147018	0	0.983078454620979	0	0.985508245956159	0	0.659955366250668	0
PG0300	TPR domain protein	0.982987395269717	0	0.428445101169576	0	0.984669939420147	0	0.984610620147018	0	0.983078454620979	0	0.985508245956159	0	0.00874146059286358	0
PG0302	hypothetical protein	0.982987395269717	0	0.977340258346668	0	0.984669939420147	0	0.984610620147018	0	0.983078454620979	0	0.985508245956159	0	0.975244256975902	0
PG0303	electron transport complex, RnfABCDGE type, B subunit	0.982987395269717	0	0.977340258346668	0	0.984669939420147	0	0.984610620147018	0	0.983078454620979	0	0.985508245956159	0	0.975244256975902	0
PG0304	electron transport complex, RnfABCDGE type, C subunit	0.982987395269717	0	0.977340258346668	0	0.984669939420147	0	0.984610620147018	0	0.983078454620979	0	0.985508245956159	0	0.975244256975902	0
PG0305	electron transport complex, RnfABCDGE type, D subunit	0.982987395269717	0	0.977340258346668	0	0.984669939420147	0	0.984610620147018	0	0.983078454620979	0	0.985508245956159	0	0.975244256975902	0
PG0306	electron transport complex, RnfABCDGE type, G subunit	0.982987395269717	0	0.977340258346668	0	0.984669939420147	0	0.984610620147018	0	0.983078454620979	0	0.985508245956159	0	0.975244256975902	0
PG0307	electron transport complex, RnfABCDGE type, E subunit	0.982987395269717	0	0.977340258346668	0	0.984669939420147	0	0.984610620147018	0	0.983078454620979	0	0.985508245956159	0	0.975244256975902	0
PG0308	electron transport complex, RnfABCDGE type, A subunit	0.982987395269717	0	0.977340258346668	0	0.984669939420147	0	0.984610620147018	0	0.983078454620979	0	0.985508245956159	0	0.975244256975902	0
PG0309	thiamine biosynthesis lipoprotein ApbE	0.982987395269717	0	0.977340258346668	0	0.984669939420147	0	0.984610620147018	0	0.983078454620979	0	0.985508245956159	0	0.975244256975902	0
PG0310	nitroreductase family protein	0.982987395269717	0	0.977340258346668	0	0.984669939420147	0	0.984610620147018	0	0.983078454620979	0	0.985508245956159	0	0.975244256975902	0
PG0311	glycosyl transferase, group 2 family protein	0.982987395269717	0	0.977340258346668	0	0.984669939420147	0	0.984610620147018	0	0.983078454620979	0	0.985508245956159	0	0.975244256975902	0
PG0312	hypothetical protein	0.982987395269717	0	0.977340258346668	0	0.984669939420147	0	0.984610620147018	0	0.983078454620979	0	0.985508245956159	0	0.975244256975902	0
PG0313	hypothetical protein	0.982987395269717	0	0.977340258346668	0	0.189368474396	0	0.984610620147018	0	0.983078454620979	0	0.985508245956159	0	0.975244256975902	0
PG0314	ribosomal protein L21	0.982987395269717	0	0.977340258346668	0	0.984669939420147	0	0.984610620147018	0	0.983078454620979	0	0.985508245956159	0	0.975244256975902	0
PG0315	ribosomal protein L27	0.982987395269717	0	0.977340258346668	0	0.984669939420147	0	0.984610620147018	0	0.983078454620979	0	0.985508245956159	0	0.975244256975902	0
PG0316	seryl-tRNA synthetase	0.982987395269717	0	0.977340258346668	0	0.984669939420147	0	0.984610620147018	0	0.983078454620979	0	0.985508245956159	0	0.975244256975902	0
PG0317	peptidase, M49 family	0.39133599651495	0	0.232188970361783	0	0.984669939420147	0	0.984610620147018	0	0.983078454620979	0	0.00043443444951744	0	0.975244256975902	0
PG0319	hypothetical protein	0.982987395269717	0	0.977340258346668	0	0.984669939420147	0	0.984610620147018	0	0.983078454620979	0	0.985508245956159	0	0.975244256975902	0
PG0320	hypothetical protein	0.982987395269717	0	0.977340258346668	0	0.984669939420147	0	0.984610620147018	0	0.983078454620979	0	0.985508245956159	0	0.975244256975902	0
PG0321	LAO-AO transport system ATPase	0.982987395269717	0	0.977340258346668	0	0.984669939420147	0	0.984610620147018	0	0.983078454620979	0	0.985508245956159	0	0.975244256975902	0
PG0322	serine-threonine transporter	0.982987395269717	0	0.977340258346668	0	0.984669939420147	0	0.984610620147018	0	0.983078454620979	0	0.985508245956159	0	0.975244256975902	0
PG0323	conserved hypothetical protein	0.982987395269717	0	0.977340258346668	0	0.984669939420147	0	0.984610620147018	0	0.983078454620979	0	0.985508245956159	0	0.975244256975902	0
PG0324	histidine ammonia-lyase	0.982987395269717	0	0.977340258346668	0	0.984669939420147	0	0.984610620147018	0	0.983078454620979	0	0.985508245956159	0	0.975244256975902	0
PG0325	conserved hypothetical protein	0.982987395269717	0	0.977340258346668	0	0.984669939420147	0	0.984610620147018	0	0.983078454620979	0	0.985508245956159	0	0.975244256975902	0
PG0326	hypothetical protein	0.982987395269717	0	0.977340258346668	0	0.984669939420147	0	0.984610620147018	0	0.983078454620979	0	0.985508245956159	0	0.975244256975902	0
PG0327	hypothetical protein	0.982987395269717	0	0.977340258346668	0	0.984669939420147	0	0.984610620147018	0	0.983078454620979	0	0.985508245956159	0	0.975244256975902	0
PG0328	imidazolonepropionase	0.982987395269717	0	0.977340258346668	0	0.984669939420147	0	0.984610620147018	0	0.983078454620979	0	0.985508245956159	0	0.975244256975902	0
PG0329	formiminotransferase-cyclodeaminase-related protein	0.982987395269717	0	0.977340258346668	0	0.984669939420147	0	0.984610620147018	0	0.983078454620979	0	0.985508245956159	0	0.975244256975902	0
PG0330	DNA-binding protein, histone-like family	0.982987395269717	0	0.977340258346668	0	0.984669939420147	0	0.984610620147018	0	0.983078454620979	0	0.985508245956159	0	0.975244256975902	0
PG0332	transcription termination factor Rho	0.982987395269717	0	0.977340258346668	0	0.984669939420147	0	0.984610620147018	0	0.983078454620979	0	0.985508245956159	0	0.975244256975902	0
PG0333	membrane protein, putative	0.982987395269717	0	0.977340258346668	0	0.984669939420147	0	0.984610620147018	0	0.983078454620979	0	0.985508245956159	0	0.975244256975902	0
PG0334	glycosyl transferase, group 2 family protein	0.982987395269717	0	0.977340258346668	0	0.984669939420147	0	0.984610620147018	0	0.983078454620979	0	0.985508245956159	0	0.975244256975902	0
PG0335	tRNA delta(2)-isopentenylpyrophosphate transferase	0.982987395269717	0	0.977340258346668	0	0.984669939420147	0	0.984610620147018	0	0.983078454620979	0	0.985508245956159	0	0.975244256975902	0
PG0336	hypothetical protein	0.982987395269717	0	0.977340258346668	0	0.984669939420147	0	0.984610620147018	0	0.983078454620979	0	0.985508245956159	0	0.975244256975902	0
PG0337	hypothetical protein	0.982987395269717	0	0.977340258346668	0	0.984669939420147	0	0.984610620147018	0	0.983078454620979	0	0.985508245956159	0	0.975244256975902	0
PG0338	hypothetical protein	0.982987395269717	0	0.977340258346668	0	0.984669939420147	0	0.984610620147018	0	0.983078454620979	0	0.985508245956159	0	0.975244256975902	0
PG0339	hypothetical protein	0.982987395269717	0	0.977340258346668	0	0.984669939420147	0	0.984610620147018	0	0.983078454620979	0	0.985508245956159	0	0.975244256975902	0
PG0340	hypothetical protein	60.3992	0	4.16773e+09	0	0	0	54630.4	0	130000000	0	5590	0	0	0
PG0343	methionine gamma-lyase	0.982987395269717	0	0.977340258346668	0	0.984669939420147	0	0.984610620147018	0	0.983078454620979	0	0.985508245956159	0	0.975244256975902	0
PG0344	purple acid phosphatase	0.982987395269717	0	0.977340258346668	0	0.984669939420147	0	0.984610620147018	0	0.983078454620979	0	0.985508245956159	0	0.975244256975902	0
PG0345	hypothetical protein	0.982987395269717	0	0.977340258346668	0	0.984669939420147	0	0.984610620147018	0	0.983078454620979	0	0.985508245956159	0	0.975244256975902	0
PG0346	GTP-binding protein	0.982987395269717	0	0.977340258346668	0	0.984669939420147	0	0.984610620147018	0	0.983078454620979	0	0.985508245956159	0	0.975244256975902	0
PG0347	UDP-glucose 4-epimerase	0.982987395269717	0	0.977340258346668	0	0.984669939420147	0	0.984610620147018	0	0.983078454620979	0	0.985508245956159	0	0.975244256975902	0
PG0348	ATP-dependent DNA helicase RecG	0.982987395269717	0	0.977340258346668	0	0.984669939420147	0	0.984610620147018	0	0.983078454620979	0	0.985508245956159	0	0.975244256975902	0
PG0349	hydrolase, haloacid dehalogenase-like family	0.106840760998698	0	0.977340258346668	0	0.984669939420147	0	0.984610620147018	0	0.983078454620979	0	0.00266245392053779	0	0.975244256975902	0
PG0350	internalin-related protein	0.982987395269717	0	0.977340258346668	0	0.984669939420147	0	0.984610620147018	0	0.983078454620979	0	0.985508245956159	0	0.975244256975902	0
PG0351	hypothetical protein	0.982987395269717	0	0.977340258346668	0	0.984669939420147	0	0.984610620147018	0	0.983078454620979	0	0.985508245956159	0	0.975244256975902	0
PG0352	sialidase, putative	0.982987395269717	0	0.977340258346668	0	0.984669939420147	0	0.984610620147018	0	0.983078454620979	0	0.985508245956159	0	0.975244256975902	0
PG0354	hypothetical protein	0	0.998996626127548	0	0.997594786460334	0.984669939420147	0	0	0.99831690827966	0.983078454620979	0	0.985508245956159	0	0	0.999306819711099
PG0355	hypothetical protein	0.982987395269717	0	0.977340258346668	0	0.984669939420147	0	0.984610620147018	0	0.983078454620979	0	0.985508245956159	0	0.975244256975902	0
PG0356	conserved hypothetical protein	0.982987395269717	0	0.977340258346668	0	0.984669939420147	0	0.984610620147018	0	0.983078454620979	0	0.985508245956159	0	0.975244256975902	0
PG0357	aspartate carbamoyltransferase, catalytic subunit	0.982987395269717	0	0.977340258346668	0	0.984669939420147	0	0.984610620147018	0	0.983078454620979	0	0.985508245956159	0	0.975244256975902	0
PG0358	aspartate carbamoyltransferase, regulatory subunit	0.982987395269717	0	0.977340258346668	0	0.984669939420147	0	0.984610620147018	0	0.983078454620979	0	0.985508245956159	0	0.975244256975902	0
PG0359	flavin reductase domain protein	0.982987395269717	0	0.977340258346668	0	0.984669939420147	0	0.984610620147018	0	0.983078454620979	0	0.985508245956159	0	0.975244256975902	0
PG0360	lemA protein	0.982987395269717	0	0.977340258346668	0	0.984669939420147	0	0.984610620147018	0	0.983078454620979	0	0.985508245956159	0	0.975244256975902	0
PG0361	conserved domain protein	0.982987395269717	0	0.977340258346668	0	0.984669939420147	0	0.984610620147018	0	0.983078454620979	0	0.985508245956159	0	0.975244256975902	0
PG0362	hypothetical protein	0.982987395269717	0	0.977340258346668	0	0.984669939420147	0	0.984610620147018	0	0.983078454620979	0	0.985508245956159	0	0.975244256975902	0
PG0363	conserved domain protein	0.982987395269717	0	0.977340258346668	0	0.984669939420147	0	0.984610620147018	0	0.983078454620979	0	0.985508245956159	0	0.975244256975902	0
PG0364	conserved hypothetical protein	0.982987395269717	0	0.977340258346668	0	0.984669939420147	0	0.984610620147018	0	0.983078454620979	0	0.985508245956159	0	0.975244256975902	0
PG0365	3-5 exonuclease domain protein	0.982987395269717	0	0.977340258346668	0	0.984669939420147	0	0.984610620147018	0	0.983078454620979	0	0.985508245956159	0	0.975244256975902	0
PG0366	hypothetical protein	0.982987395269717	0	0.977340258346668	0	0.984669939420147	0	0.984610620147018	0	0.983078454620979	0	0.985508245956159	0	0.975244256975902	0
PG0368	DNA topoisomerase IV, B subunit, putative	0.982987395269717	0	0.977340258346668	0	0.984669939420147	0	0.984610620147018	0	0.983078454620979	0	0.985508245956159	0	0.975244256975902	0
PG0369	phosphopantetheine adenylyltransferase	0.982987395269717	0	0.977340258346668	0	0.984669939420147	0	0.984610620147018	0	0.983078454620979	0	0.985508245956159	0	0.975244256975902	0
PG0371	hypothetical protein	0.982987395269717	0	0.977340258346668	0	0.984669939420147	0	0.984610620147018	0	0.983078454620979	0	0.985508245956159	0	0.975244256975902	0
PG0373	hypothetical protein	0.982987395269717	0	0.977340258346668	0	0.984669939420147	0	0.984610620147018	0	0.983078454620979	0	0.985508245956159	0	0.975244256975902	0
PG0374	hypothetical protein	0.982987395269717	0	0.977340258346668	0	0.984669939420147	0	0.984610620147018	0	0.983078454620979	0	0.985508245956159	0	0.975244256975902	0
PG0375	ribosomal protein L13	0.982987395269717	0.99959002978738	0.977340258346668	0.999089367864057	0.984669939420147	0.998686035963018	0.984610620147018	0.998725069199322	0.983078454620979	0.999681073534287	0.985508245956159	0.99153761787027	0.975244256975902	0.994307405964243
PG0376	ribosomal protein S9	0.982987395269717	0	0.977340258346668	0	0.984669939420147	0	0.984610620147018	0	0.983078454620979	0	0.985508245956159	0	0.975244256975902	0
PG0377	ribosomal protein S2	0.982987395269717	0	0.977340258346668	0	0.984669939420147	0	0.984610620147018	0	0.983078454620979	0	0.985508245956159	0	0.975244256975902	0
PG0378	translation elongation factor Ts	0.982987395269717	0	0.977340258346668	0	0.984669939420147	0	0.984610620147018	0	0.983078454620979	0	0.985508245956159	0	0.975244256975902	0
PG0380	excinuclease ABC, B subunit	0.982987395269717	0	0.977340258346668	0	0.984669939420147	0	0.984610620147018	0	0.983078454620979	0	0.985508245956159	0	0.975244256975902	0
PG0381	sodium-hydrogen antiporter	0.982987395269717	0	0.977340258346668	0	0.984669939420147	0	0.984610620147018	0	0.983078454620979	0	0.985508245956159	0	0.975244256975902	0
PG0382	conserved hypothetical protein	8.11925	0.793805360023592	602855	0.72117389861515	14.9594	0.882989278150152	247096	0.857050712849912	0.191	0.92594774954651	0	0.952399389021527	2690.92	0.825636593006988
PG0383	membrane-associated zinc metalloprotease, putative	0.982987395269717	0	0.977340258346668	0	0.984669939420147	0	0.984610620147018	0	0.983078454620979	0	0.985508245956159	0	0.975244256975902	0
PG0384	MutS2 family protein	0.982987395269717	0	0.977340258346668	0	0.984669939420147	0	0.984610620147018	0	0.983078454620979	0	0.985508245956159	0	0.975244256975902	0
PG0385	ribosomal protein S21	0.982987395269717	0	0.977340258346668	0	0.984669939420147	0	0.984610620147018	0	0.983078454620979	0	0.985508245956159	0	0.975244256975902	0
PG0386	site-specific recombinase, phage integrase family-ribosomal subunit interface protein	0.982987395269717	0	0.977340258346668	0	0.984669939420147	0	0.984610620147018	0	0.983078454620979	0	0.985508245956159	0	0.975244256975902	0
PG0387	translation elongation factor Tu	0.982987395269717	0	0.977340258346668	0	0.984669939420147	0	0.984610620147018	0	0.983078454620979	0	0.985508245956159	0	0.975244256975902	0
PG0389	transcription antitermination protein NusG	0.982987395269717	0	0.977340258346668	0	0.984669939420147	0	0.984610620147018	0	0.983078454620979	0	0.985508245956159	0	0.975244256975902	0
PG0390	ribosomal protein L11	0.982987395269717	0	0.977340258346668	0	0.984669939420147	0	0.984610620147018	0	0.983078454620979	0	0.985508245956159	0	0.975244256975902	0
PG0391	ribosomal protein L1	0.982987395269717	0	0.977340258346668	0	0.984669939420147	0	0.984610620147018	0	0.983078454620979	0	0.985508245956159	0	0.975244256975902	0
PG0392	ribosomal protein L10	0.982987395269717	0	0.977340258346668	0	0.984669939420147	0	0.984610620147018	0	0.983078454620979	0	0.985508245956159	0	0.975244256975902	0
PG0393	ribosomal protein L7-L12	0.982987395269717	0	0.977340258346668	0	0.984669939420147	0	0.984610620147018	0	0.983078454620979	0	0.985508245956159	0	0.975244256975902	0
PG0394	DNA-directed RNA polymerase, beta subunit	0.982987395269717	0	0.977340258346668	0	0.984669939420147	0	0.984610620147018	0	0.983078454620979	0	0.985508245956159	0	0.975244256975902	0
PG0395	DNA-directed RNA polymerase, beta subunit	0.982987395269717	0.871714667772941	0.977340258346668	0.883692755883466	0.984669939420147	0.879151758425891	0.984610620147018	0.723503403956569	0.983078454620979	0.911055260952194	0.985508245956159	0.165401923480374	0.975244256975902	0
PG0396	transcriptional regulator, Crp-Fnr family	0.982987395269717	0	0.977340258346668	0	0.984669939420147	0	0.984610620147018	0	0.983078454620979	0	0.985508245956159	0	0.975244256975902	0
PG0397	hypothetical protein	0.982987395269717	0	0.977340258346668	0	0.984669939420147	0	0.984610620147018	0	0.983078454620979	0	0.985508245956159	0	0.975244256975902	0
PG0398	recF protein	0.982987395269717	0	0.977340258346668	0	0.984669939420147	0	0.984610620147018	0	0.983078454620979	0	0.985508245956159	0	0.975244256975902	0
PG0399	lipoprotein, putative	0.982987395269717	0	0.977340258346668	0	0.984669939420147	0	0.984610620147018	0	0.983078454620979	0	0.985508245956159	0	0.975244256975902	0
PG0400	conserved hypothetical protein	0.982987395269717	0	0.977340258346668	0	0.984669939420147	0	0.984610620147018	0	0.983078454620979	0	0.985508245956159	0	0.975244256975902	0
PG0401	KH-HDIG domain protein	0.982987395269717	0	0.977340258346668	0	0.984669939420147	0	0.984610620147018	0	0.983078454620979	0	0.985508245956159	0	0.975244256975902	0
PG0403	hypothetical protein	0.982987395269717	0	0.977340258346668	0	0.984669939420147	0	0.984610620147018	0	0.983078454620979	0	0.985508245956159	0	0.975244256975902	0
PG0404	hypothetical protein	0.982987395269717	0	0.977340258346668	0	0.984669939420147	0	0.984610620147018	0	0.983078454620979	0	0.985508245956159	0	0.975244256975902	0
PG0408	hypothetical protein	0.982987395269717	0	0.977340258346668	0	0.984669939420147	0	0.984610620147018	0	0.983078454620979	0	0.985508245956159	0	0.975244256975902	0
PG0409	hypothetical protein	0.982987395269717	0	0.977340258346668	0	0.984669939420147	0	0.984610620147018	0	0.983078454620979	0	0.985508245956159	0	0.975244256975902	0
PG0410	hypothetical protein	0	0.99980312869982	1803.4	0	0	0.991074602356858	0	0.999297543609998	0	0.999897827237895	0.985508245956159	0	0	0.999835950993655
PG0411	hemagglutinin, putative	0.0882652279199304	0	0.774213257699072	0	0.189964266152821	0	0.984610620147018	0	0.0419385467368399	0	0.985508245956159	0	0.975244256975902	0
PG0412	DNA mismatch repair protein MutL	0.982987395269717	0	0.977340258346668	0	0.984669939420147	0	0.984610620147018	0	0.983078454620979	0	0.985508245956159	0	0.975244256975902	0
PG0413	hypothetical protein	0.982987395269717	0	0.977340258346668	0	0.984669939420147	0	0.984610620147018	0	0.983078454620979	0	0.985508245956159	0	0.975244256975902	0
PG0414	hypothetical protein	0.982987395269717	0	0.977340258346668	0	0.984669939420147	0	0.984610620147018	0	0.983078454620979	0	0.985508245956159	0	0.975244256975902	0
PG0415	peptidyl-prolyl cis-trans isomerase, PPIC-type	0.982987395269717	0	0.977340258346668	0	0.984669939420147	0	0.984610620147018	0	0.983078454620979	0	0.985508245956159	0	0.975244256975902	0
PG0416	ATP-dependent DNA helicase RecQ	0.982987395269717	0	0.977340258346668	0	0.984669939420147	0	0.984610620147018	0	0.983078454620979	0	0.985508245956159	0	0.975244256975902	0
PG0417	ATP-dependent Clp protease, ATP-binding subunit ClpX	0.982987395269717	0	0.977340258346668	0	0.984669939420147	0	0.984610620147018	0	0.983078454620979	0	0.985508245956159	0	0.975244256975902	0
PG0418	ATP-dependent Clp protease, proteolytic subunit	0.982987395269717	0	0.977340258346668	0	0.984669939420147	0	0.984610620147018	0	0.983078454620979	0	0.985508245956159	0	0.975244256975902	0
PG0419	hypothetical protein	0.982987395269717	0	0.977340258346668	0	0.984669939420147	0	0.984610620147018	0	0.983078454620979	0	0.985508245956159	0	0.975244256975902	0
PG0421	hypothetical protein	0.982987395269717	0	0.891135459944798	0	0.00290683225222955	0	0.984610620147018	0	0.0592784770335286	0	0.985508245956159	0	0.975244256975902	0
PG0422	hypothetical protein	0.982987395269717	0	0.977340258346668	0	0.984669939420147	0	0.984610620147018	0	0.983078454620979	0	0.985508245956159	0	0.975244256975902	0
PG0423	hypothetical protein	0.982987395269717	0	0.977340258346668	0	0.984669939420147	0	0.984610620147018	0	0.983078454620979	0	0.985508245956159	0	0.975244256975902	0
PG0424	hypothetical protein	0.982987395269717	0	0.977340258346668	0	0.984669939420147	0	0.984610620147018	0	0.983078454620979	0	0.985508245956159	0	0.975244256975902	0
PG0425	esterase, putative	0.982987395269717	0	0.977340258346668	0	0.984669939420147	0	0.984610620147018	0	0.983078454620979	0	0.985508245956159	0	0.975244256975902	0
PG0427	ISPg5, transposase Orf1	0.65128093705474	0	0	0.981346288878128	0.984669939420147	0	0.984610620147018	0	0.983078454620979	0	0.985508245956159	0	0	0.51678906514479
PG0428	hypothetical protein	0.419603794390099	0	0.977340258346668	0	0.984669939420147	0	0.984610620147018	0	0.983078454620979	0	0.985508245956159	0	0.975244256975902	0
PG0429	pyruvate synthase	0.982987395269717	0	0.977340258346668	0	0.984669939420147	0	0.984610620147018	0	0.983078454620979	0	0.985508245956159	0	0.975244256975902	0
PG0430	oxidoreductase, putative	0.982987395269717	0	0.977340258346668	0	0.984669939420147	0	0.984610620147018	0	0.983078454620979	0	0.985508245956159	0	0.975244256975902	0
PG0431	hypothetical protein	0.982987395269717	0	0.977340258346668	0	0.984669939420147	0	0.984610620147018	0	0.983078454620979	0	0.985508245956159	0	0.975244256975902	0
PG0432	NOL1-NOP2-sun family protein	0.982987395269717	0	0.977340258346668	0	0.984669939420147	0	0.984610620147018	0	0.983078454620979	0	0.985508245956159	0	0.975244256975902	0
PG0433	tetrapyrrole methylase family protein	0.982987395269717	0	0.977340258346668	0	0.984669939420147	0	0.984610620147018	0	0.983078454620979	0	0.985508245956159	0	0.975244256975902	0
PG0434	hypothetical protein	0.982987395269717	0	0.977340258346668	0	0.984669939420147	0	0.984610620147018	0	0.983078454620979	0	0.985508245956159	0	0.975244256975902	0
PG0435	capsular polysaccharide biosythesis protein, putative	0.982987395269717	0	0.977340258346668	0	0.984669939420147	0	0.984610620147018	0	0.983078454620979	0	0.985508245956159	0	0.975244256975902	0
PG0436	capsular polysaccharide transport protein, putative	0.982987395269717	0	0.977340258346668	0	0.984669939420147	0	1.35689	0.993554230657035	0	0.995755477792692	0.985508245956159	0	0	0.983431962210685
PG0437	polysaccharide export protein, BexD-CtrA-VexA family	0.982987395269717	0	0.977340258346668	0	0.984669939420147	0	0.984610620147018	0	0.983078454620979	0	0.985508245956159	0	0.975244256975902	0
PG0438	hypothetical protein	0.982987395269717	0	0.977340258346668	0	0.984669939420147	0	0.984610620147018	0	0.983078454620979	0	0.985508245956159	0	0.975244256975902	0
PG0439	hypothetical protein	0	0.997332563294747	191.537	0.997576630686145	0	0.998180573859112	0.984610620147018	0	0	0.999618347068432	0.985508245956159	0	0.975244256975902	0
PG0441	hypothetical protein	0.982987395269717	0	0.977340258346668	0	0.984669939420147	0	0.984610620147018	0	0.983078454620979	0	0.985508245956159	0	0.975244256975902	0
PG0442	hypothetical protein	0.0046740205369503	0	0.977340258346668	0	0.984669939420147	0	0.00176240355362329	0	0.983078454620979	0	0.49927381182645	0	0.975244256975902	0
PG0443	hemagglutinin-related protein	0.982987395269717	0	0.977340258346668	0	0.984669939420147	0	0.984610620147018	0	0.983078454620979	0	0.985508245956159	0	0.975244256975902	0
PG0444	oligopeptide transporter, OPT family	0.982987395269717	0	0.977340258346668	0	3.49581e+09	0	0.984610620147018	0	0.0178861955046945	0	0.985508245956159	0	0.975244256975902	0
PG0445	peptidase T	0.982987395269717	0	0.977340258346668	0	0.984669939420147	0	0.984610620147018	0	0.983078454620979	0	0.985508245956159	0	0.975244256975902	0
PG0446	thiF protein	0.982987395269717	0	0.977340258346668	0	0.984669939420147	0	0.984610620147018	0	0.983078454620979	0	0.985508245956159	0	0.975244256975902	0
PG0447	conserved hypothetical protein	0.982987395269717	0	0.977340258346668	0	0.984669939420147	0	0.984610620147018	0	0.983078454620979	0	0.985508245956159	0	0.975244256975902	0
PG0448	hypothetical protein	0.982987395269717	0	0.977340258346668	0	0.984669939420147	0	0.984610620147018	0	0.983078454620979	0	0.985508245956159	0	0.975244256975902	0
PG0449	TPR domain protein	0.982987395269717	0	0.977340258346668	0	0.984669939420147	0	0.984610620147018	0	0.983078454620979	0	0.985508245956159	0	0.975244256975902	0
PG0450	hypothetical protein	0.982987395269717	0	0.977340258346668	0	0.984669939420147	0	0.984610620147018	0	0.983078454620979	0	0.985508245956159	0	0.975244256975902	0
PG0451	CBS domain protein	0.982987395269717	0	0.977340258346668	0	0.984669939420147	0	0.984610620147018	0	0.983078454620979	0	0.985508245956159	0	0.975244256975902	0
PG0452	conserved hypothetical protein	0.982987395269717	0	0.977340258346668	0	0.984669939420147	0	0.984610620147018	0	0.983078454620979	0	0.985508245956159	0	0.975244256975902	0
PG0453	conserved domain protein	0.982987395269717	0	0.977340258346668	0	0.984669939420147	0	0.984610620147018	0	0.983078454620979	0	0.985508245956159	0	0.975244256975902	0
PG0456	PHP N-terminal domain protein	0	0.99768534776087	1.16304	0.99439382217366	0	0.991036980879946	15.1984	0.985667076845383	0	0.99495364657629	0	0.997631338999531	0	0.99436778386964
PG0457	hypothetical protein	0	0.994579961505704	0	0.998287771703157	0	0.996183714800103	0	0.996048789007143	0	0.999366253792865	0	0.998161716343014	0	0.99910970100186
PG0458	ISPg5, transposase Orf2	0.982987395269717	0	0	0.98358676108699	0.984669939420147	0	0.00623296950842775	0	0.151918034787412	0	0.0111124408522706	0	0	0
PG0459	ISPg5, transposase Orf1	6.08851e+08	0	0	0.99913063714784	0	0.999215980594404	0.984610620147018	0	0.382849221074343	0	0.985508245956159	0	0	0.999716980879587
PG0461	ISPg7, transposase	0	0.999781226119337	0	0.999581950943405	0	0.999484919976686	0	0.99929581439819	0	0.999898349107711	0	0.999703841726636	0	0.999835950993655
PG0462	transporter, putative	0.982987395269717	0	0.977340258346668	0	0.984669939420147	0	0.984610620147018	0	0.983078454620979	0	0.985508245956159	0	0.975244256975902	0
PG0463	folylpolyglutamate synthase	0.982987395269717	0	0.977340258346668	0	0.984669939420147	0	0.984610620147018	0	0.983078454620979	0	0.985508245956159	0	0.975244256975902	0
PG0464	adenylosuccinate synthetase	0.982987395269717	0	0.977340258346668	0	0.984669939420147	0	0.984610620147018	0	0.983078454620979	0	0.985508245956159	0	0.975244256975902	0
PG0465	ferric uptake transcriptional regulator	0.982987395269717	0	0.977340258346668	0	0.984669939420147	0	0.984610620147018	0	0.983078454620979	0	0.985508245956159	0	0.975244256975902	0
PG0466	hypothetical protein	0.982987395269717	0	0.977340258346668	0	0.984669939420147	0	0.984610620147018	0	0.983078454620979	0	0.985508245956159	0	0.975244256975902	0
PG0468	mannose-6-phosphate isomerase, class I	0.982987395269717	0	0.977340258346668	0	0.984669939420147	0	0.984610620147018	0	0.983078454620979	0	0.985508245956159	0	0.975244256975902	0
PG0469	hypothetical protein	0.982987395269717	0	0.977340258346668	0	0.984669939420147	0	0.984610620147018	0	0.983078454620979	0	0.985508245956159	0	0.975244256975902	0
PG0470	hypothetical protein	0.982987395269717	0	0.977340258346668	0	0.984669939420147	0	0.984610620147018	0	0.983078454620979	0	0.985508245956159	0	0.975244256975902	0
PG0471	hypothetical protein	0.982987395269717	0	0.977340258346668	0	0.984669939420147	0	0.984610620147018	0	0.983078454620979	0	0.985508245956159	0	0.975244256975902	0
PG0472	iron-sulfur cluster binding protein, putative	0.982987395269717	0	0.977340258346668	0	0.984669939420147	0	0.984610620147018	0	0.983078454620979	0	0.985508245956159	0	0.975244256975902	0
PG0474	low-specificity L-threonine aldolase	0.982987395269717	0	0.977340258346668	0	0.984669939420147	0	0.984610620147018	0	0.983078454620979	0	0.985508245956159	0	0.975244256975902	0
PG0475	oxygen-independent coproporphyrinogen III oxidase, putative	0.982987395269717	0	0.977340258346668	0	0.984669939420147	0	0.984610620147018	0	0.983078454620979	0	0.985508245956159	0	0.975244256975902	0
PG0476	yngK protein	0.982987395269717	0	0.977340258346668	0	0.984669939420147	0	0.984610620147018	0	0.983078454620979	0	0.985508245956159	0	0.975244256975902	0
PG0477	pantoate--beta-alanine ligase	0.982987395269717	0	0.977340258346668	0	0.984669939420147	0	0.984610620147018	0	0.983078454620979	0	0.985508245956159	0	0.975244256975902	0
PG0479	hypothetical protein	0.982987395269717	0	0.977340258346668	0	0.984669939420147	0	0.984610620147018	0	0.983078454620979	0	0.985508245956159	0	0.975244256975902	0
PG0480	precorrin-2 C20-methyltransferase, putative	0.982987395269717	0	8111.24	0	0.984669939420147	0	0.984610620147018	0	0.983078454620979	0	0.985508245956159	0	0.783481466489103	0
PG0481	2-amino-3-ketobutyrate CoA ligase	0.982987395269717	0	0.977340258346668	0	0.984669939420147	0	0.984610620147018	0	0.983078454620979	0	0.985508245956159	0	0.975244256975902	0
PG0482	hypothetical protein	0.982987395269717	0	0.977340258346668	0	0.984669939420147	0	0.984610620147018	0	0.983078454620979	0	0.985508245956159	0	0.975244256975902	0
PG0483	kinase, putative	0.982987395269717	0	0.977340258346668	0	0.984669939420147	0	0.984610620147018	0	0.983078454620979	0	0.985508245956159	0	0.975244256975902	0
PG0484	hypothetical protein	0.982987395269717	0	0.977340258346668	0	0.984669939420147	0	0.984610620147018	0	0.983078454620979	0	0.985508245956159	0	0.975244256975902	0
PG0485	preprotein translocase, YajC subunit	0.982987395269717	0	0.977340258346668	0	0.984669939420147	0	0.984610620147018	0	0.983078454620979	0	0.985508245956159	0	0.975244256975902	0
PG0486	methylated-DNA--protein-cysteine S-methyltransferase	0.982987395269717	0	0.977340258346668	0	0.984669939420147	0	0.984610620147018	0	0.983078454620979	0	0.985508245956159	0	0.975244256975902	0
PG0488	Holliday junction DNA helicase RuvB	0.982987395269717	0	0.977340258346668	0	0.984669939420147	0	0.984610620147018	0	0.983078454620979	0	0.985508245956159	0	0.975244256975902	0
PG0489	polysaccharide biosynthesis-related protein	0.982987395269717	0	0.977340258346668	0	0.984669939420147	0	0.984610620147018	0	0.983078454620979	0	0.985508245956159	0	0.975244256975902	0
PG0490	membrane protein, putative	0.982987395269717	0	0.977340258346668	0	0.984669939420147	0	0.984610620147018	0	0.983078454620979	0	0.985508245956159	0	0.975244256975902	0
PG0491	conserved hypothetical protein	0.982987395269717	0	0.977340258346668	0	0.984669939420147	0	0.984610620147018	0	0.983078454620979	0	0.985508245956159	0	0.975244256975902	0
PG0492	hypothetical protein	0.982987395269717	0	0.977340258346668	0	0.984669939420147	0	0.768918947330535	0	0.983078454620979	0	0.985508245956159	0	0.0268900005349292	0
PG0494	hypothetical protein	0.982987395269717	0	0.977340258346668	0	0.984669939420147	0	0.984610620147018	0	0.983078454620979	0	0.985508245956159	0	0.975244256975902	0
PG0495	hypothetical protein	0.982987395269717	0	0.977340258346668	0	0.984669939420147	0	0.984610620147018	0	0.983078454620979	0	0.985508245956159	0	0.975244256975902	0
PG0496	hypothetical protein	0.982987395269717	0	0.977340258346668	0	0.984669939420147	0	0.984610620147018	0	0.128023383721762	0	0.985508245956159	0	0.975244256975902	0
PG0497	5-methylthioadenosine-S-adenosylhomocysteine nucleosidase	0.982987395269717	0	0.977340258346668	0	0.984669939420147	0	0.984610620147018	0	0.983078454620979	0	0.985508245956159	0	0.975244256975902	0
PG0498	autoinducer-2 production protein LuxS	0.982987395269717	0.99980312869982	0.977340258346668	0.99970574276451	0.984669939420147	0.99955315440116	0.984610620147018	0.999297543609998	0.983078454620979	0.99989944018216	0.985508245956159	0.99944792373335	0.975244256975902	0.999527084916713
PG0499	hypothetical protein	0.982987395269717	0	4.22054e+07	0	0.984669939420147	0	0.000101729773127694	0	0.00092483335220383	0	0.985508245956159	0	0.975244256975902	0
PG0500	queuine tRNA-ribosyltransferase	0.982987395269717	0	0.977340258346668	0	0.984669939420147	0	0.984610620147018	0	0.983078454620979	0	0.985508245956159	0	0.975244256975902	0
PG0501	conserved hypothetical protein	0.982987395269717	0	0.977340258346668	0	0.984669939420147	0	0.984610620147018	0	0.983078454620979	0	0.985508245956159	0	0.975244256975902	0
PG0502	SsrA-binding protein	0.982987395269717	0	0.977340258346668	0	0.984669939420147	0	0.984610620147018	0	0.983078454620979	0	0.985508245956159	0	0.975244256975902	0
PG0503	dipeptidyl aminopeptidase IV	0.982987395269717	0	0.977340258346668	0	0.984669939420147	0	0.984610620147018	0	0.983078454620979	0	0.985508245956159	0	0.975244256975902	0
PG0504	lipoate synthase	0.982987395269717	0	0.977340258346668	0	0.984669939420147	0	0.984610620147018	0	0.983078454620979	0	0.985508245956159	0	0.975244256975902	0
PG0505	hypothetical protein	0.982987395269717	0	0.977340258346668	0	0.984669939420147	0	0.984610620147018	0	0.983078454620979	0	0.985508245956159	0	0.975244256975902	0
PG0506	arginine-specific cysteine proteinase	0.982987395269717	0	0.977340258346668	0	0.984669939420147	0	0.984610620147018	0	0.983078454620979	0	0.985508245956159	0	0.975244256975902	0
PG0507	hypothetical protein	101827	0	0.0824074761087886	0	0.984669939420147	0	0.984610620147018	0	382	0	0.985508245956159	0	0.035894262748115	0
PG0508	HAD-superfamily subfamily IB hydrolase, TIGR01490	0.982987395269717	0	0.977340258346668	0	0.984669939420147	0	0.984610620147018	0	0.983078454620979	0	0.985508245956159	0	0.975244256975902	0
PG0509	prenyltransferase, UbiA family	0.982987395269717	0	0.977340258346668	0	0.984669939420147	0	0.984610620147018	0	0.983078454620979	0	0.985508245956159	0	0.975244256975902	0
PG0510	conserved hypothetical protein	0.982987395269717	0	0.977340258346668	0	0.984669939420147	0	0.984610620147018	0	0.983078454620979	0	0.985508245956159	0	0.975244256975902	0
PG0511	spore maturation protein A-spore maturation protein B	0.982987395269717	0	0.977340258346668	0	0.984669939420147	0	0.984610620147018	0	0.983078454620979	0	0.985508245956159	0	0.975244256975902	0
PG0512	guanylate kinase	0.982987395269717	0	0.977340258346668	0	0.984669939420147	0	0.984610620147018	0	0.983078454620979	0	0.985508245956159	0	0.975244256975902	0
PG0513	conserved hypothetical protein TIGR00255	0.982987395269717	0	0.977340258346668	0	0.984669939420147	0	0.984610620147018	0	0.983078454620979	0	0.985508245956159	0	0.975244256975902	0
PG0514	preprotein translocase, SecA subunit	0.982987395269717	0	0.977340258346668	0	0.984669939420147	0	0.984610620147018	0	0.983078454620979	0	0.985508245956159	0	0.975244256975902	0
PG0515	conserved hypothetical protein	0.982987395269717	0	0.977340258346668	0	0.984669939420147	0	0.984610620147018	0	0.983078454620979	0	0.985508245956159	0	0.975244256975902	0
PG0516	conserved hypothetical protein	0.982987395269717	0	0.977340258346668	0	0.984669939420147	0	0.984610620147018	0	0.983078454620979	0	0.985508245956159	0	0.975244256975902	0
PG0517	hypothetical protein	0.982987395269717	0	0.977340258346668	0	0.984669939420147	0	0.984610620147018	0	0.983078454620979	0	0.985508245956159	0	0.975244256975902	0
PG0518	abortive infection protein family	0.982987395269717	0	0.977340258346668	0	0.984669939420147	0	0.984610620147018	0	0.983078454620979	0	0.985508245956159	0	0.975244256975902	0
PG0519	hypothetical protein	0.982987395269717	0	0.977340258346668	0	0.984669939420147	0	0.984610620147018	0	0.983078454620979	0	0.985508245956159	0	0.975244256975902	0
PG0520	chaperonin, 60 kDa	0.982987395269717	0	0.977340258346668	0	0.984669939420147	0	0.984610620147018	0	0.983078454620979	0	0.985508245956159	0	0.975244256975902	0
PG0521	chaperonin, 10 kDa	0.982987395269717	0	0.977340258346668	0	0.984669939420147	0	0.984610620147018	0	0.983078454620979	0	0.985508245956159	0	0.975244256975902	0
PG0522	tRNA delta(2)-isopentenylpyrophosphate transferase	0.982987395269717	0	0.977340258346668	0	0.984669939420147	0	0.984610620147018	0	0.983078454620979	0	0.985508245956159	0	0.975244256975902	0
PG0523	inosine-5-monophosphate dehydrogenase	0.982987395269717	0	0.977340258346668	0	0.984669939420147	0	0.984610620147018	0	0.983078454620979	0	0.985508245956159	0	0.975244256975902	0
PG0524	hypothetical protein	0.982987395269717	0	0.977340258346668	0	0.984669939420147	0	0.984610620147018	0	0.983078454620979	0	0.985508245956159	0	0.975244256975902	0
PG0525	CTP synthase	0.982987395269717	0	0.977340258346668	0	0.984669939420147	0	0.984610620147018	0	0.983078454620979	0	0.985508245956159	0	0.975244256975902	0
PG0526	membrane protein, putative	0.982987395269717	0	0.977340258346668	0	0.984669939420147	0	0.984610620147018	0	0.983078454620979	0	0.985508245956159	0	0.975244256975902	0
PG0528	amidophosphoribosyltransferase, putative	0.982987395269717	0	0.977340258346668	0	0.984669939420147	0	0.984610620147018	0	0.983078454620979	0	0.985508245956159	0	0.975244256975902	0
PG0529	carbamoyl-phosphate synthase, small subunit	0.982987395269717	0	0.977340258346668	0	0.984669939420147	0	0.984610620147018	0	0.983078454620979	0	0.985508245956159	0	0.975244256975902	0
PG0530	carbamoyl-phosphate synthase, large subunit	0.982987395269717	0	0.977340258346668	0	0.984669939420147	0	0.984610620147018	0	0.983078454620979	0	0.985508245956159	0	0.975244256975902	0
PG0531	glutamine-dependent NAD+ synthetase	0.982987395269717	0	0.977340258346668	0	0.984669939420147	0	0.984610620147018	0	0.983078454620979	0	0.985508245956159	0	0.975244256975902	0
PG0532	conserved domain protein	0.982987395269717	0	0.977340258346668	0	0.984669939420147	0	0.984610620147018	0	0.983078454620979	0	0.985508245956159	0	0.975244256975902	0
PG0534	hypothetical protein	0.982987395269717	0	0.977340258346668	0	0.984669939420147	0	0.984610620147018	0	0.983078454620979	0	0.985508245956159	0	0.975244256975902	0
PG0535	conserved hypothetical protein	0.982987395269717	0	0.977340258346668	0	0.984669939420147	0	0.984610620147018	0	0.983078454620979	0	0.985508245956159	0	0.975244256975902	0
PG0536	hypothetical protein	0.982987395269717	0	0.977340258346668	0	0.984669939420147	0	0.984610620147018	0	0.983078454620979	0	0.985508245956159	0	0.975244256975902	0
PG0537	aminoacyl-histidine dipeptidase	0.982987395269717	0	0.977340258346668	0	0.984669939420147	0	0.984610620147018	0	0.983078454620979	0	0.985508245956159	0	0.975244256975902	0
PG0538	outer membrane efflux protein	0.982987395269717	0	0.977340258346668	0	0.984669939420147	0	0.984610620147018	0	0.983078454620979	0	0.985508245956159	0	0.975244256975902	0
PG0539	efflux transporter, MFP component, RND family	0.982987395269717	0	0.977340258346668	0	0.984669939420147	0	0.984610620147018	0	0.983078454620979	0	0.985508245956159	0	0.975244256975902	0
PG0540	AcrB-AcrD-AcrF family protein	0.982987395269717	0	0.977340258346668	0	0.984669939420147	0	0.984610620147018	0	0.983078454620979	0	0.985508245956159	0	0.975244256975902	0
PG0541	hypothetical protein	0.982987395269717	0	0.977340258346668	0	0.984669939420147	0	0.984610620147018	0	0.983078454620979	0	0.985508245956159	0	0.975244256975902	0
PG0542	hypothetical protein	0	0.988368624366095	0	0.998708985514057	0	0.990236506315745	0.984610620147018	0	0	0.995416282000302	0	0.996831396502912	0	0.993617329119702
PG0543	transcriptional regulator, putative	0	0.999650824910712	0	0.998609338482778	0	0.990531984295131	0.984610620147018	0	0	0.997878485629525	0	0.998413192458757	0	0.99894662042733
PG0544	type I restriction-modification system, M subunit, putative	0	0.998867145658446	0	0.997154187587686	0	0.997475928509584	0.984610620147018	0	0	0.999183810132804	0	0.998363344190174	0	0.999650615237648
PG0545	hypothetical protein	0	0.99980312869982	0	0.999731882920758	0	0.999553681369167	0.984610620147018	0	0	0.99989944018216	0	0.999703841726636	0	0.999835950993655
PG0546	conserved domain protein	0.825617471803097	0	3.77741e+08	0	0.984669939420147	0	0.984610620147018	0	0.0556306768555029	0	0.985508245956159	0	0	0
PG0547	conserved hypothetical protein	0.982987395269717	0	0.977340258346668	0	0.984669939420147	0	0.984610620147018	0	0.983078454620979	0	0.985508245956159	0	0.975244256975902	0
PG0548	pyruvate ferredoxin-flavodoxin oxidoreductase family protein	0.982987395269717	0	0.977340258346668	0	0.984669939420147	0	0.984610620147018	0	0.983078454620979	0	0.985508245956159	0	0.975244256975902	0
PG0553	extracellular protease, putative	0.982987395269717	0	0.977340258346668	0	0.984669939420147	0	0.984610620147018	0	0.983078454620979	0	0.985508245956159	0	0.975244256975902	0
PG0554	hypothetical protein	0.982987395269717	0	0.977340258346668	0	0.984669939420147	0	0.984610620147018	0	0.983078454620979	0	0.985508245956159	0	0.975244256975902	0
PG0555	DNA-binding protein, histone-like family	0.982987395269717	0	0.977340258346668	0	0.984669939420147	0	0.984610620147018	0	0.983078454620979	0	0.985508245956159	0	0.975244256975902	0
PG0556	hypothetical protein	0	0.999430469036797	0	0.99782516824624	0	0.998366067811335	0	0.99847379482942	0	0.9995299416305	0	0.99891629360086	0	0.999481792161152
PG0557	hypothetical protein	0.982987395269717	0	0.977340258346668	0	0.984669939420147	0	0.984610620147018	0	0.983078454620979	0	0.0166937552005326	0	0.975244256975902	0
PG0558	purine nucleoside phosphorylase I, inosine and guanosine-specific	0.982987395269717	0	0.977340258346668	0	0.984669939420147	0	0.984610620147018	0	0.983078454620979	0	0.985508245956159	0	0.975244256975902	0
PG0559	chlorohydrolase family protein	0.982987395269717	0	0.977340258346668	0	0.984669939420147	0	0.984610620147018	0	0.983078454620979	0	0.985508245956159	0	0.975244256975902	0
PG0561	peptidase, M20-M25-M40 family	0.982987395269717	0	0.977340258346668	0	0.984669939420147	0	0.984610620147018	0	0.983078454620979	0	0.985508245956159	0	0.975244256975902	0
PG0562	potassium uptake protein TrkA, putative	0.982987395269717	0	0.977340258346668	0	0.984669939420147	0	0.984610620147018	0	0.983078454620979	0	0.985508245956159	0	0.975244256975902	0
PG0563	hypothetical protein	0	0.99918137840972	0	0.995983198627682	0.984669939420147	0	0.984610620147018	0	0.983078454620979	0	0.985508245956159	0	0	0.999835950993655
PG0564	hypothetical protein	0	0.999430469036797	0	0.997041514039631	0.984669939420147	0	0.984610620147018	0	0.983078454620979	0	0.985508245956159	0	0	0.999127824659493
PG0565	hypothetical protein	0	0.99946705509703	0	0.99781408579057	56391	0	0.984610620147018	0	0.983078454620979	0	0.985508245956159	0	0	0.999709537382761
PG0568	translation elongation factor P	0.982987395269717	0	0.977340258346668	0	0.984669939420147	0	0.984610620147018	0	0.983078454620979	0	0.985508245956159	0	0.975244256975902	0
PG0569	hypothetical protein	0.982987395269717	0	0.977340258346668	0	0.984669939420147	0	980620	0	0.983078454620979	0	0.985508245956159	0	0.975244256975902	0
PG0571	aspartate-semialdehyde dehydrogenase	0.982987395269717	0	0.977340258346668	0	0.984669939420147	0	0.984610620147018	0	0.983078454620979	0	0.985508245956159	0	0.975244256975902	0
PG0572	hypothetical protein	0.982987395269717	0	0.977340258346668	0	0.984669939420147	0	0.984610620147018	0	0.983078454620979	0	0.985508245956159	0	0.975244256975902	0
PG0573	S-adenosyl-methyltransferase MraW	0.982987395269717	0	0.977340258346668	0	0.984669939420147	0	0.984610620147018	0	0.983078454620979	0	0.985508245956159	0	0.975244256975902	0
PG0574	hypothetical protein	0.982987395269717	0	0.977340258346668	0	0.984669939420147	0	0.984610620147018	0	0.983078454620979	0	0.985508245956159	0	0.975244256975902	0
PG0575	penicillin-binding protein 2, putative	0.982987395269717	0	0.977340258346668	0	0.984669939420147	0	0.984610620147018	0	0.983078454620979	0	0.985508245956159	0	0.975244256975902	0
PG0576	UDP-N-acetylmuramoylalanyl-D-glutamyl-2, 6-diaminopimelate ligase	0.982987395269717	0	0.977340258346668	0	0.984669939420147	0	0.984610620147018	0	0.983078454620979	0	0.985508245956159	0	0.975244256975902	0
PG0577	phospho-N-acetylmuramoyl-pentapeptide-transferase	0.982987395269717	0	0.977340258346668	0	0.984669939420147	0	0.984610620147018	0	0.983078454620979	0	0.985508245956159	0	0.975244256975902	0
PG0578	UDP-N-acetylmuramoylalanine--D-glutamate ligase	0.982987395269717	0	0.977340258346668	0	0.984669939420147	0	0.984610620147018	0	0.983078454620979	0	0.985508245956159	0	0.975244256975902	0
PG0579	cell division protein FtsW, putative	0.982987395269717	0	0.977340258346668	0	0.984669939420147	0	0.984610620147018	0	0.983078454620979	0	0.985508245956159	0	0.975244256975902	0
PG0580	UDP-N-acetylglucosamine--N-acetylmuramyl-(pentapeptide) pyrophosphoryl-undecaprenol N-acetylglucosamine transferase	0.982987395269717	0	0.977340258346668	0	0.984669939420147	0	0.984610620147018	0	0.983078454620979	0	0.985508245956159	0	0.975244256975902	0
PG0581	UDP-N-acetylmuramate--alanine ligase	0.982987395269717	0	0.977340258346668	0	0.984669939420147	0	0.984610620147018	0	0.983078454620979	0	0.985508245956159	0	0.975244256975902	0
PG0582	cell division protein FtsQ, putative	0.982987395269717	0	0.977340258346668	0	0.984669939420147	0	0.984610620147018	0	0.983078454620979	0	0.985508245956159	0	0.975244256975902	0
PG0583	cell division protein FtsA	0.982987395269717	0	0.977340258346668	0	0.984669939420147	0	0.984610620147018	0	0.983078454620979	0	0.985508245956159	0	0.975244256975902	0
PG0584	cell division protein FtsZ	0.982987395269717	0	0.977340258346668	0	0.984669939420147	0	0.984610620147018	0	0.983078454620979	0	0.985508245956159	0	0.975244256975902	0
PG0585	YqeY family protein	0.982987395269717	0	0.977340258346668	0	0.984669939420147	0	0.984610620147018	0	0.983078454620979	0	0.985508245956159	0	0.975244256975902	0
PG0587	yadS protein	0.982987395269717	0	0.977340258346668	0	0.984669939420147	0	0.984610620147018	0	0.983078454620979	0	0.985508245956159	0	0.975244256975902	0
PG0588	3-methyl-2-oxobutanoate hydroxymethyltransferase	0.982987395269717	0	0.977340258346668	0	0.984669939420147	0	0.984610620147018	0	0.983078454620979	0	0.985508245956159	0	0.975244256975902	0
PG0589	GMP synthase	0.982987395269717	0	0.977340258346668	0	0.984669939420147	0	0.984610620147018	0	0.983078454620979	0	0.985508245956159	0	0.975244256975902	0
PG0592	ribosomal protein L31	0.982987395269717	0	0.977340258346668	0	0.984669939420147	0	0.984610620147018	0	0.983078454620979	0	0.985508245956159	0	0.975244256975902	0
PG0593	htrA protein	0.982987395269717	0	0.977340258346668	0	0.984669939420147	0	0.984610620147018	0	0.983078454620979	0	0.985508245956159	0	0.975244256975902	0
PG0594	RNA polymerase sigma-70 factor	0.982987395269717	0	0.977340258346668	0	0.984669939420147	0	0.984610620147018	0	0.983078454620979	0	0.985508245956159	0	0.975244256975902	0
PG0595	ribosomal protein S6	0.982987395269717	0	0.977340258346668	0	0.984669939420147	0	0.984610620147018	0	0.983078454620979	0	0.985508245956159	0	0.975244256975902	0
PG0596	ribosomal protein S18	0.982987395269717	0	0.977340258346668	0	0.984669939420147	0	0.984610620147018	0	0.983078454620979	0	0.985508245956159	0	0.975244256975902	0
PG0597	ribosomal protein L9	0.982987395269717	0	0.977340258346668	0	0.984669939420147	0	0.984610620147018	0	0.983078454620979	0	0.985508245956159	0	0.975244256975902	0
PG0598	hypothetical protein	0.982987395269717	0	0.977340258346668	0	0.984669939420147	0	0.984610620147018	0	0.983078454620979	0	0.985508245956159	0	0.975244256975902	0
PG0599	3,4-dihydroxy-2-butanone 4-phosphate synthase-GTP cyclohydrolase II	0.982987395269717	0	0.977340258346668	0	0.984669939420147	0	0.984610620147018	0	0.983078454620979	0	0.985508245956159	0	0.975244256975902	0
PG0602	hypothetical protein	0.982987395269717	0	0.977340258346668	0	0.984669939420147	0	0.984610620147018	0	0.983078454620979	0	0.985508245956159	0	0.975244256975902	0
PG0603	cytidylate kinase	0.00682028161742195	0	0.0410755281052672	0	0.984669939420147	0	0.0451590176179359	0	0.983078454620979	0	0.00275641688255553	0	0.00417841894461054	0
PG0604	hydroxymethylbutenyl pyrophosphate reductase	0.000186573787282285	0	0.977340258346668	0	0.984669939420147	0	0.984610620147018	0	0.00620249844095245	0	0.985508245956159	0	0.0144486844513601	0
PG0605	hypothetical protein	0.982987395269717	0	0.977340258346668	0	0.984669939420147	0	0.984610620147018	0	0.983078454620979	0	0.985508245956159	0	0.975244256975902	0
PG0606	hypothetical protein	0.422322091863732	0	0.977340258346668	0	0.984669939420147	0	0.984610620147018	0	0.983078454620979	0	0.985508245956159	0	0.975244256975902	0
PG0607	hypothetical protein	0.982987395269717	0	0.977340258346668	0	0.984669939420147	0	0.984610620147018	0	0.983078454620979	0	0.985508245956159	0	0.975244256975902	0
PG0608	hypothetical protein	0.982987395269717	0	0.977340258346668	0	0.984669939420147	0	0.984610620147018	0	0.983078454620979	0	0.985508245956159	0	0.975244256975902	0
PG0609	hypothetical protein	24836	0	0.00558707382135345	0	31195.3	0	0.00307860556510378	0	38000000	0	104	0	85841.6	0
PG0610	hypothetical protein	0.982987395269717	0	0.977340258346668	0	0.984669939420147	0	0.984610620147018	0	0.983078454620979	0	0.985508245956159	0	0.975244256975902	0
PG0611	lipoprotein, putative	1798.13	0	0.000656449980977209	0	0.984669939420147	0	0.984610620147018	0	0.983078454620979	0	716	0	0.975244256975902	0
PG0612	hypothetical protein	0.982987395269717	0	0.977340258346668	0	0.984669939420147	0	0.984610620147018	0	0.983078454620979	0	0.985508245956159	0	0.975244256975902	0
PG0613	hypothetical protein	0.982987395269717	0	0.977340258346668	0	0.984669939420147	0	0.984610620147018	0	0.983078454620979	0	0.985508245956159	0	0.975244256975902	0
PG0614	hypothetical protein	0	0	0	0	0	0	0.151866	0	0	0	0	0	0	0
PG0615	GTP-binding protein TypA	0.982987395269717	0	0.977340258346668	0	0.984669939420147	0	0.984610620147018	0	0.983078454620979	0	0.985508245956159	0	0.975244256975902	0
PG0616	thioredoxin, putative	0.982987395269717	0	0.977340258346668	0	0.984669939420147	0	0.984610620147018	0	0.983078454620979	0	0.985508245956159	0	0.975244256975902	0
PG0617	hypothetical protein	0.255199254459083	0	0.977340258346668	0	0.984669939420147	0	0.984610620147018	0	0.000139184138435675	0	0.985508245956159	0	0.142424028481583	0
PG0618	alkyl hydroperoxide reductase, C subunit	0.982987395269717	0	0.977340258346668	0	0.984669939420147	0	0.984610620147018	0	0.983078454620979	0	0.985508245956159	0	0.975244256975902	0
PG0619	alkyl hydroperoxide reductase, F subunit	0.258105117526794	0	0.977340258346668	0	0.984669939420147	0	0.984610620147018	0	0.983078454620979	0	0.985508245956159	0	0.372931409172896	0
PG0620	ATP-dependent protease La	0.982987395269717	0	0.977340258346668	0	0.984669939420147	0	0.984610620147018	0	0.983078454620979	0	0.985508245956159	0	0.975244256975902	0
PG0621	conserved hypothetical protein	0.982987395269717	0	0.977340258346668	0	0.984669939420147	0	0.984610620147018	0	0.983078454620979	0	0.985508245956159	0	0.975244256975902	0
PG0622	hypothetical protein	0.982987395269717	0	0.977340258346668	0	0.984669939420147	0	0.984610620147018	0	0.983078454620979	0	0.985508245956159	0	0.975244256975902	0
PG0623	triosephosphate isomerase	0.982987395269717	0	0.977340258346668	0	0.984669939420147	0	0.984610620147018	0	0.983078454620979	0	0.985508245956159	0	0.975244256975902	0
PG0624	hypothetical protein	0.982987395269717	0	0.977340258346668	0	0.984669939420147	0	0.984610620147018	0	0.983078454620979	0	0.985508245956159	0	0.975244256975902	0
PG0625	GTP cyclohydrolase I	0.982987395269717	0	0.977340258346668	0	0.984669939420147	0	0.984610620147018	0	0.983078454620979	0	0.985508245956159	0	0.975244256975902	0
PG0626	hypothetical protein	0	0.999739834215474	0.977340258346668	0	0	0.999396660010112	0	0.99929581439819	0	0.999575831346107	0.985508245956159	0	0	0.999835950993655
PG0627	RNA-binding protein	0.982987395269717	0	0.977340258346668	0	0.984669939420147	0	0.984610620147018	0	0.983078454620979	0	0.985508245956159	0	0.975244256975902	0
PG0628	ABC transporter, ATP-binding protein	0.982987395269717	0	0.977340258346668	0	0.984669939420147	0	0.984610620147018	0	0.983078454620979	0	0.985508245956159	0	0.975244256975902	0
PG0629	ATP-NAD kinase	0.982987395269717	0	0.977340258346668	0	0.984669939420147	0	0.984610620147018	0	0.983078454620979	0	0.985508245956159	0	0.975244256975902	0
PG0630	pyridoxal phosphate biosynthetic protein PdxJ	0.982987395269717	0	0.977340258346668	0	0.984669939420147	0	0.984610620147018	0	0.983078454620979	0	0.985508245956159	0	0.975244256975902	0
PG0631	MotA-TolQ-ExbB proton channel family protein	0.982987395269717	0	0.977340258346668	0	0.984669939420147	0	0.984610620147018	0	0.983078454620979	0	0.985508245956159	0	0.975244256975902	0
PG0632	biopolymer transport protein ExbD, putative	0.982987395269717	0	0.977340258346668	0	0.984669939420147	0	0.984610620147018	0	0.983078454620979	0	0.985508245956159	0	0.975244256975902	0
PG0633	hypothetical protein	0.982987395269717	0	0.977340258346668	0	0.984669939420147	0	0.984610620147018	0	0.983078454620979	0	0.985508245956159	0	0.975244256975902	0
PG0634	ThiJ-PfpI family protein	0.982987395269717	0	0.977340258346668	0	0.984669939420147	0	0.984610620147018	0	0.983078454620979	0	0.985508245956159	0	0.975244256975902	0
PG0635	ribosomal protein L11 methyltransferase	0.982987395269717	0	0.977340258346668	0	0.984669939420147	0	0.984610620147018	0	0.983078454620979	0	0.985508245956159	0	0.975244256975902	0
PG0636	MATE efflux family protein	0.982987395269717	0	0.977340258346668	0	0.984669939420147	0	0.984610620147018	0	0.983078454620979	0	0.75571206358475	0	0.975244256975902	0
PG0637	thiamine monophosphate kinase	0.982987395269717	0	0.977340258346668	0	0.984669939420147	0	0.984610620147018	0	0.983078454620979	0	0.985508245956159	0	0.975244256975902	0
PG0638	tetraacyldisaccharide 4-kinase	0.982987395269717	0	0.977340258346668	0	0.984669939420147	0	0.984610620147018	0	0.983078454620979	0	0.985508245956159	0	0.975244256975902	0
PG0639	signal peptide peptidase SppA, 67K type	0.982987395269717	0	0.977340258346668	0	0.984669939420147	0	0.984610620147018	0	0.983078454620979	0	0.985508245956159	0	0.975244256975902	0
PG0644	TonB-linked receptor Tlr, authentic frameshift	0.982987395269717	0	0.977340258346668	0	0.984669939420147	0	0.984610620147018	0	0.983078454620979	0	0.985508245956159	0	0.975244256975902	0
PG0645	conserved domain protein	0.982987395269717	0	0.977340258346668	0	0.984669939420147	0	0.984610620147018	0	0.983078454620979	0	0.985508245956159	0	0.975244256975902	0
PG0646	iron compound ABC transporter, ATP-binding protein	0.982987395269717	0	0.977340258346668	0	0.984669939420147	0	0.984610620147018	0	0.983078454620979	0	0.985508245956159	0	0.975244256975902	0
PG0647	iron compound ABC transporter, permease protein	0.982987395269717	0	0.977340258346668	0	0.984669939420147	0	0.984610620147018	0	0.983078454620979	0	0.985508245956159	0	0.975244256975902	0
PG0648	iron compound ABC transporter, periplasmic iron compound-binding protein, putative	0.982987395269717	0	0.977340258346668	0	0.984669939420147	0	0.984610620147018	0	0.983078454620979	0	0.985508245956159	0	0.975244256975902	0
PG0649	hypothetical protein	0.982987395269717	0	0.977340258346668	0	0.984669939420147	0	0.984610620147018	0	0.983078454620979	0	0.985508245956159	0	0.975244256975902	0
PG0650	hypothetical protein	0.982987395269717	0	0.977340258346668	0	0.984669939420147	0	0.984610620147018	0	0.983078454620979	0	0.985508245956159	0	0.975244256975902	0
PG0651	HDIG domain protein	0.982987395269717	0	0.977340258346668	0	0.984669939420147	0	0.984610620147018	0	0.983078454620979	0	0.985508245956159	0	0.975244256975902	0
PG0652	conserved hypothetical protein	0.982987395269717	0	0.977340258346668	0	0.984669939420147	0	0.984610620147018	0	0.983078454620979	0	0.985508245956159	0	0.975244256975902	0
PG0653	phosphoserine phosphatase	0.982987395269717	0	0.977340258346668	0	0.984669939420147	0	0.984610620147018	0	0.983078454620979	0	0.985508245956159	0	0.975244256975902	0
PG0654	hypothetical protein	0.982987395269717	0	0.977340258346668	0	0.984669939420147	0	0.984610620147018	0	0.983078454620979	0	0.985508245956159	0	0.975244256975902	0
PG0655	hypothetical protein	0.982987395269717	0	0.977340258346668	0	0.984669939420147	0	0.0264440747796959	0	0.983078454620979	0	0.018668114028373	0	0.00288503748243298	0
PG0656	ribosomal protein L34	0.982987395269717	0	0.977340258346668	0	0.984669939420147	0	0.984610620147018	0	0.983078454620979	0	0.985508245956159	0	0.975244256975902	0
PG0657	maf protein	0.982987395269717	0	0.977340258346668	0	0.984669939420147	0	0.984610620147018	0	0.983078454620979	0	0.985508245956159	0	0.975244256975902	0
PG0658	phosphatase, YrbI family	0.982987395269717	0	0.977340258346668	0	0.984669939420147	0	0.984610620147018	0	0.983078454620979	0	0.985508245956159	0	0.975244256975902	0
PG0659	conserved hypothetical protein	0.982987395269717	0	0.977340258346668	0	0.984669939420147	0	0.984610620147018	0	0.983078454620979	0	0.985508245956159	0	0.975244256975902	0
PG0660	nitroreductase family protein	0.982987395269717	0	0.977340258346668	0	0.984669939420147	0	0.984610620147018	0	0.983078454620979	0	0.985508245956159	0	0.975244256975902	0
PG0661	hypothetical protein	0.982987395269717	0	0.977340258346668	0	0.984669939420147	0	0.984610620147018	0	0.983078454620979	0	0.985508245956159	0	0.975244256975902	0
PG0662	hypothetical protein	0.704165003504678	0.99029185311413	0.977340258346668	0.88618683178878	0.984669939420147	0.0160786300820844	0.984610620147018	0.989774381781966	0.983078454620979	0	0.0778088792141712	0.997026168525875	0.858353519489927	0.994675747290205
PG0664	oxidoreductase, Gfo-Idh-MocA family	0.982987395269717	0	0.977340258346668	0	0.984669939420147	0	0.984610620147018	0	0.983078454620979	0	0.985508245956159	0	0.975244256975902	0
PG0665	beta-galactosidase	0.982987395269717	0	0.977340258346668	0	0.984669939420147	0	0.984610620147018	0	0.983078454620979	0	0.985508245956159	0	0.975244256975902	0
PG0666	mdsC protein, authentic frameshift	0.982987395269717	0	0.977340258346668	0	0.984669939420147	0	0.984610620147018	0	0.983078454620979	0	0.985508245956159	0	0.975244256975902	0
PG0668	TonB-dependent receptor	0.982987395269717	0	0.977340258346668	0	0.984669939420147	0	0.984610620147018	0	0.983078454620979	0	0.985508245956159	0	0.975244256975902	0
PG0669	heme-binding protein FetB	0.982987395269717	0	0.977340258346668	0	0.984669939420147	0	0.984610620147018	0	0.983078454620979	0	0.985508245956159	0	0.975244256975902	0
PG0670	lipoprotein, putative	0.982987395269717	0	0.977340258346668	0	0.984669939420147	0	0.984610620147018	0	0.983078454620979	0	0.985508245956159	0	0.975244256975902	0
PG0671	iron compound ABC transporter, permease protein	0.982987395269717	0	0.977340258346668	0	0.984669939420147	0	0.984610620147018	0	0.983078454620979	0	0.985508245956159	0	0.975244256975902	0
PG0672	iron compound ABC transporter, ATP-binding protein	0.982987395269717	0	0.977340258346668	0	0.984669939420147	0	0.984610620147018	0	0.983078454620979	0	0.985508245956159	0	0.975244256975902	0
PG0674	indolepyruvate ferredoxin oxidoreductase, beta subunit	0.982987395269717	0	0.977340258346668	0	0.984669939420147	0	0.984610620147018	0	0.983078454620979	0	0.985508245956159	0	0.975244256975902	0
PG0675	indolepyruvate ferredoxin oxidoreductase, alpha subunit	0.982987395269717	0	0.977340258346668	0	0.984669939420147	0	0.984610620147018	0	0.983078454620979	0	0.985508245956159	0	0.975244256975902	0
PG0676	oxidoreductase, short chain dehydrogenase-reductase family	0.982987395269717	0	0.977340258346668	0	0.984669939420147	0	0.984610620147018	0	0.983078454620979	0	0.985508245956159	0	0.975244256975902	0
PG0677	saccharopine dehydrogenase	0.982987395269717	0	0.977340258346668	0	0.984669939420147	0	0.984610620147018	0	0.983078454620979	0	0.985508245956159	0	0.975244256975902	0
PG0678	pyrazinamidase-nicotinamidase, putative	0.982987395269717	0	0.977340258346668	0	0.984669939420147	0	0.984610620147018	0	0.983078454620979	0	0.985508245956159	0	0.975244256975902	0
PG0679	outer membrane efflux protein	0.982987395269717	0	0.977340258346668	0	0.984669939420147	0	0.984610620147018	0	0.983078454620979	0	0.985508245956159	0	0.975244256975902	0
PG0680	efflux transporter, MFP component, RND family	0.982987395269717	0	0.977340258346668	0	0.984669939420147	0	0.984610620147018	0	0.983078454620979	0	0.985508245956159	0	0.975244256975902	0
PG0681	hypothetical protein	0.982987395269717	0	0.977340258346668	0	0	0	0.984610620147018	0	0.983078454620979	0	0.43191868800558	0	0.975244256975902	0
PG0682	ABC transporter, permease protein, putative	0.982987395269717	0	0.977340258346668	0	0.984669939420147	0	0.984610620147018	0	0.983078454620979	0	0.985508245956159	0	0.975244256975902	0
PG0683	ABC transporter, permease protein, putative	4.0549e+06	0	0	0.987930742294518	0.26515279864734	0	0	0.999017504429053	0	0.999880793303097	0	0.999655138821878	0	0.999834420931903
PG0684	ABC transporter, permease protein, putative	0.982987395269717	0	0.977340258346668	0	0.984669939420147	0	0.984610620147018	0	0.983078454620979	0	0.985508245956159	0	0.975244256975902	0
PG0685	ABC transporter, ATP-binding protein	0.982987395269717	0	0.977340258346668	0	0.984669939420147	0	0.984610620147018	0	0.983078454620979	0	0.985508245956159	0	0.975244256975902	0
PG0686	conserved hypothetical protein	0.982987395269717	0	0.977340258346668	0	0.984669939420147	0	0.984610620147018	0	0.983078454620979	0	0.985508245956159	0	0.975244256975902	0
PG0687	succinate-semialdehyde dehydrogenase	0.982987395269717	0	0.977340258346668	0	0.984669939420147	0	0.984610620147018	0	0.983078454620979	0	0.985508245956159	0	0.975244256975902	0
PG0689	NAD-dependent 4-hydroxybutyrate dehydrogenase	0.982987395269717	0	0.977340258346668	0	0.984669939420147	0	0.984610620147018	0	0.983078454620979	0	0.985508245956159	0	0.975244256975902	0
PG0690	4-hydroxybutyrate CoA-transferase	0.982987395269717	0	0.977340258346668	0	0.984669939420147	0	0.984610620147018	0	0.983078454620979	0	0.985508245956159	0	0.975244256975902	0
PG0691	NifU-related protein	0.982987395269717	0	0.977340258346668	0	0.984669939420147	0	0.984610620147018	0	0.983078454620979	0	0.985508245956159	0	0.975244256975902	0
PG0692	4-hydroxybutyryl-CoA dehydratase	0.982987395269717	0	0.977340258346668	0	0.984669939420147	0	0.984610620147018	0	0.983078454620979	0	0.985508245956159	0	0.975244256975902	0
PG0694	immunoreactive 42 kDa antigen PG33	0.982987395269717	0	0.977340258346668	0	0.984669939420147	0	0.984610620147018	0	0.983078454620979	0	0.985508245956159	0	0.975244256975902	0
PG0695	immunoreactive 43 kDa antigen PG32	0.982987395269717	0	0.977340258346668	0	0.984669939420147	0	0.984610620147018	0	0.983078454620979	0	0.985508245956159	0	0.975244256975902	0
PG0698	lipoprotein, putative	0.982987395269717	0	0.977340258346668	0	0.984669939420147	0	0.984610620147018	0	0.983078454620979	0	0.985508245956159	0	0.975244256975902	0
PG0699	maltodextrin phosphorylase	0.0401640356926556	0	0.977340258346668	0	0.984669939420147	0	0.984610620147018	0	0.0431038507091996	0	0.985508245956159	0	0.975244256975902	0
PG0700	hypothetical protein	0.982987395269717	0	0.977340258346668	0	0.984669939420147	0	0.984610620147018	0	0.983078454620979	0	0.985508245956159	0	0.975244256975902	0
PG0701	cobinamide kinase-cobinamide phosphate guanylyltransferase	0.982987395269717	0	0.977340258346668	0	0.984669939420147	0	0.984610620147018	0	0.983078454620979	0	0.985508245956159	0	0.975244256975902	0
PG0702	nicotinate-nucleotide--dimethylbenzimidazole phosphoribosyltransferase, putative	0.982987395269717	0	0.977340258346668	0	0.984669939420147	0	0.984610620147018	0	0.983078454620979	0	0.985508245956159	0	0.975244256975902	0
PG0703	cobalamin (5-phosphate) synthase, putative	0.982987395269717	0	0.977340258346668	0	0.984669939420147	0	0.984610620147018	0	0.983078454620979	0	0.985508245956159	0	0.975244256975902	0
PG0704	phosphoglycerate mutase family protein	0.982987395269717	0	0.977340258346668	0	0.984669939420147	0	0.984610620147018	0	0.983078454620979	0	0.985508245956159	0	0.975244256975902	0
PG0705	glutamate racemase	0.982987395269717	0	0.977340258346668	0	0.984669939420147	0	0.984610620147018	0	0.983078454620979	0	0.985508245956159	0	0.975244256975902	0
PG0706	hypothetical protein	0.982987395269717	0	0.977340258346668	0	0.984669939420147	0	0.984610620147018	0	0.983078454620979	0	0.985508245956159	0	0.975244256975902	0
PG0707	TonB-dependent receptor, putative	0.982987395269717	0	0.977340258346668	0	0.984669939420147	0	0.984610620147018	0	0.983078454620979	0	0.985508245956159	0	0.975244256975902	0
PG0708	peptidyl-prolyl cis-trans isomerase, FKBP-type	0.982987395269717	0	0.977340258346668	0	0.984669939420147	0	0.984610620147018	0	0.983078454620979	0	0.985508245956159	0	0.975244256975902	0
PG0709	peptidyl-prolyl cis-trans isomerase FkpA, FKBP-type	0.982987395269717	0	0.977340258346668	0	0.984669939420147	0	0.984610620147018	0	0.983078454620979	0	0.985508245956159	0	0.975244256975902	0
PG0710	peptidyl-prolyl cis-trans isomerase, FKBP-type	0.982987395269717	0	0.977340258346668	0	0.984669939420147	0	0.984610620147018	0	0.983078454620979	0	0.985508245956159	0	0.975244256975902	0
PG0711	hypothetical protein	0.982987395269717	0	0.977340258346668	0	0.984669939420147	0	0.984610620147018	0	0.983078454620979	0	0.985508245956159	0	0.975244256975902	0
PG0712	hypothetical protein	0.982987395269717	0	0.977340258346668	0	0.984669939420147	0	0.984610620147018	0	0.983078454620979	0	0.985508245956159	0	0.975244256975902	0
PG0713	anthranilate synthase component II	0.982987395269717	0	0.977340258346668	0	0.984669939420147	0	0.984610620147018	0	0.983078454620979	0	0.985508245956159	0	0.975244256975902	0
PG0714	copper homeostasis protein CutC	0.982987395269717	0	0.977340258346668	0	0.984669939420147	0	0.984610620147018	0	0.983078454620979	0	0.985508245956159	0	0.975244256975902	0
PG0715	transporter	0.982987395269717	0	0.977340258346668	0	0.984669939420147	0	0.984610620147018	0	0.983078454620979	0	0.985508245956159	0	0.975244256975902	0
PG0717	lipoprotein, putative	0.982987395269717	0	0.977340258346668	0	0.984669939420147	0	0	0.998836705864737	0	0.998790256258336	0	0.996847519797946	0	0.996182419345294
PG0718	conserved hypothetical protein	0.982987395269717	0	0.977340258346668	0	0.984669939420147	0	0	0.999297543609998	0	0.99989944018216	0	0.999718410185508	0	0.999835950993655
PG0719	sensor histidine kinase	0.982987395269717	0	0.977340258346668	0	0.984669939420147	0	0	0.721365698339079	0	0.941923599232197	0	0.365769270573654	0	0.569841754023189
PG0720	DNA-binding response regulator	0.982987395269717	0	0.977340258346668	0	0.984669939420147	0	0.984610620147018	0	0.983078454620979	0	0.608973654217182	0	0.975244256975902	0
PG0721	NLP-P60 family protein	0.982987395269717	0	0.977340258346668	0	0.984669939420147	0	0.984610620147018	0	0.983078454620979	0	0.985508245956159	0	0.975244256975902	0
PG0722	hypothetical protein	0.982987395269717	0	0.977340258346668	0	0.984669939420147	0	0.984610620147018	0	0.983078454620979	0	0.985508245956159	0	0.975244256975902	0
PG0723	hypothetical protein	0.982987395269717	0	0.977340258346668	0	0.984669939420147	0	0.984610620147018	0	0.983078454620979	0	0.985508245956159	0	0.975244256975902	0
PG0724	prolyl oligopeptidase family protein	0.982987395269717	0	0.977340258346668	0	0.984669939420147	0	0.984610620147018	0	0.983078454620979	0	0.985508245956159	0	0.975244256975902	0
PG0725	hydrolase, haloacid dehalogenase-like family	0.982987395269717	0	0.977340258346668	0	0.984669939420147	0	0.984610620147018	0	0.983078454620979	0	0.985508245956159	0	0.975244256975902	0
PG0726	lipoprotein, putative	0.982987395269717	0	0.977340258346668	0	0.984669939420147	0	0.984610620147018	0	0.983078454620979	0	0.985508245956159	0	0.975244256975902	0
PG0727	hypothetical protein	0.982987395269717	0	0.977340258346668	0	0.984669939420147	0	0.984610620147018	0	0.983078454620979	0	0.985508245956159	0	0.975244256975902	0
PG0728	conserved hypothetical protein	0.982987395269717	0	0.977340258346668	0	0.984669939420147	0	0.984610620147018	0	0.983078454620979	0	0.985508245956159	0	0.975244256975902	0
PG0729	D-alanine--D-alanine ligase	0.982987395269717	0	0.977340258346668	0	0.984669939420147	0	0.984610620147018	0	0.983078454620979	0	0.985508245956159	0	0.975244256975902	0
PG0730	ribosomal large subunit pseudouridine synthase D	0.982987395269717	0	0.977340258346668	0	0.984669939420147	0	0.984610620147018	0	0.983078454620979	0	0.985508245956159	0	0.975244256975902	0
PG0731	hypothetical protein	0.982987395269717	0	0.977340258346668	0	0.984669939420147	0	0.984610620147018	0	0.983078454620979	0	0.985508245956159	0	0.975244256975902	0
PG0732	hypothetical protein	0.982987395269717	0	0.977340258346668	0	0.984669939420147	0	0.984610620147018	0	0.983078454620979	0	0.985508245956159	0	0.975244256975902	0
PG0733	riboflavin synthase, alpha subunit	0.982987395269717	0	0.977340258346668	0	0.984669939420147	0	0.984610620147018	0	0.983078454620979	0	0.985508245956159	0	0.975244256975902	0
PG0734	nitroreductase family protein	0.982987395269717	0	0.977340258346668	0	0.984669939420147	0	0.984610620147018	0	0.983078454620979	0	0.985508245956159	0	0.975244256975902	0
PG0735	aminotransferase, class V	0.982987395269717	0	0.977340258346668	0	0.984669939420147	0	0.984610620147018	0	0.983078454620979	0	0.985508245956159	0	0.975244256975902	0
PG0736	ribonuclease HII	0.982987395269717	0	0.977340258346668	0	0.984669939420147	0	0.984610620147018	0	0.983078454620979	0	0.985508245956159	0	0.975244256975902	0
PG0737	hypothetical protein	0.982987395269717	0	0.977340258346668	0	0.984669939420147	0	0.984610620147018	0	0.983078454620979	0	0.985508245956159	0	0.975244256975902	0
PG0738	cytidine-deoxycytidylate deaminase family protein	0.982987395269717	0	0.977340258346668	0	0.984669939420147	0	0.984610620147018	0	0.983078454620979	0	0.985508245956159	0	0.975244256975902	0
PG0739	metallo-beta-lactamase family protein	0.982987395269717	0	0.977340258346668	0	0.984669939420147	0	0.984610620147018	0	0.983078454620979	0	0.985508245956159	0	0.975244256975902	0
PG0740	NLP-P60 family protein	0.982987395269717	0	0.977340258346668	0	0.984669939420147	0	0.984610620147018	0	0.983078454620979	0	0.985508245956159	0	0.975244256975902	0
PG0741	conserved hypothetical protein	0	0.999567815380598	0	0.999673883184063	0	0.999484919976686	0	0.99929581439819	0	0.999894977183684	0	0.999400874843685	0	0.999834420931903
PG0742	antigen PgaA	0	0.999301539364872	0	0.998310713643996	0	0.996876279516345	0	0.998484604138082	0	0.999689140579683	0	0.999422223093595	0	0.999655867287003
PG0744	RNA methyltransferase, TrmH family	0.982987395269717	0	0.977340258346668	0	0.984669939420147	0	0.984610620147018	0	0.983078454620979	0	0.985508245956159	0	0.975244256975902	0
PG0745	lactoylglutathione lyase, putative	0.982987395269717	0	0.977340258346668	0	0.984669939420147	0	0.984610620147018	0	0.983078454620979	0	0.985508245956159	0	0.975244256975902	0
PG0746	sensor histidine kinase	0.982987395269717	0	0.977340258346668	0	0.984669939420147	0	0.984610620147018	0	0.983078454620979	0	0.985508245956159	0	0.975244256975902	0
PG0747	sigma-54 dependent DNA-binding response regulator	0.982987395269717	0	0.977340258346668	0	0.984669939420147	0	0.984610620147018	0	0.983078454620979	0	0.985508245956159	0	0.975244256975902	0
PG0749	hypothetical protein	0.982987395269717	0	0.977340258346668	0	0.984669939420147	0	0.984610620147018	0	0.983078454620979	0	0.985508245956159	0	0.975244256975902	0
PG0750	glycosyl transferase, group 2 family protein	0.982987395269717	0	0.977340258346668	0	0.984669939420147	0	0.984610620147018	0	0.983078454620979	0	0.985508245956159	0	0.975244256975902	0
PG0751	porT protein	0.982987395269717	0	0.977340258346668	0	0.984669939420147	0	0.984610620147018	0	0.983078454620979	0	0.985508245956159	0	0.975244256975902	0
PG0752	uracil phosphoribosyltransferase, putative	0.982987395269717	0	0.977340258346668	0	0.984669939420147	0	0.984610620147018	0	0.983078454620979	0	0.985508245956159	0	0.975244256975902	0
PG0753	protease	0.982987395269717	0	0.977340258346668	0	0.984669939420147	0	0.984610620147018	0	0.983078454620979	0	0.985508245956159	0	0.975244256975902	0
PG0754	DNA topoisomerase I	0.982987395269717	0	0.977340258346668	0	0.984669939420147	0	0.984610620147018	0	0.983078454620979	0	0.985508245956159	0	0.975244256975902	0
PG0755	tRNA pseudouridine synthase A	0.00228906652638394	0	0.977340258346668	0	0.984669939420147	0	0.984610620147018	0	0.983078454620979	0	0.985508245956159	0	0.975244256975902	0
PG0756	conserved hypothetical protein	0.982987395269717	0	0.977340258346668	0	0.984669939420147	0	0.984610620147018	0	0.983078454620979	0	0.985508245956159	0	0.975244256975902	0
PG0757	hypothetical protein	0.982987395269717	0	0.977340258346668	0	0.984669939420147	0	0.984610620147018	0	0.983078454620979	0	0.985508245956159	0	0.975244256975902	0
PG0758	peptidyl-dipeptidase Dcp	0.982987395269717	0	0.977340258346668	0	0.984669939420147	0	0.984610620147018	0	0.983078454620979	0	0.985508245956159	0	0.975244256975902	0
PG0759	TPR domain protein	0.982987395269717	0	0.977340258346668	0	0.984669939420147	0	0.984610620147018	0	0.983078454620979	0	0.985508245956159	0	0.975244256975902	0
PG0762	trigger factor, putative	0.982987395269717	0	0.977340258346668	0	0.984669939420147	0	0.984610620147018	0	0.983078454620979	0	0.985508245956159	0	0.975244256975902	0
PG0766	polyribonucleotide nucleotidyltransferase	0.982987395269717	0	0.977340258346668	0	0.984669939420147	0	0.984610620147018	0	0.983078454620979	0	0.985508245956159	0	0.975244256975902	0
PG0767	4-alpha-glucanotransferase	0.982987395269717	0	0.977340258346668	0	0.984669939420147	0	0.984610620147018	0	0.983078454620979	0	0.985508245956159	0	0.975244256975902	0
PG0768	conserved hypothetical protein	0.982987395269717	0	0.977340258346668	0	0.984669939420147	0	0.984610620147018	0	0.983078454620979	0	0.985508245956159	0	0.975244256975902	0
PG0769	fibronectin type III domain protein	0.982987395269717	0	0.977340258346668	0	0.984669939420147	0	0.984610620147018	0	0.983078454620979	0	0.985508245956159	0	0.975244256975902	0
PG0770	hypothetical protein	0.982987395269717	0	0.977340258346668	0	0.984669939420147	0	0.984610620147018	0	0.983078454620979	0	0.985508245956159	0	0.975244256975902	0
PG0771	hypothetical protein	0.982987395269717	0	0.977340258346668	0	0.984669939420147	0	0.984610620147018	0	0.983078454620979	0	0.985508245956159	0	0.975244256975902	0
PG0772	hypothetical protein	0.982987395269717	0	0.977340258346668	0	0.984669939420147	0	0	0	0.983078454620979	0	0	0.875595232054813	0.975244256975902	0
PG0773	hypothetical protein	0.982987395269717	0	0.977340258346668	0	0.00290683225222955	0	0.984610620147018	0	0.983078454620979	0	0.985508245956159	0	0.975244256975902	0
PG0774	hypothetical protein	0.982987395269717	0	0.977340258346668	0	0.984669939420147	0	0.984610620147018	0	0.983078454620979	0	0.985508245956159	0	0.975244256975902	0
PG0775	acyl-CoA dehydrogenase family protein	0.982987395269717	0	0.977340258346668	0	0.984669939420147	0	0.984610620147018	0	0.983078454620979	0	0.985508245956159	0	0.975244256975902	0
PG0776	electron transfer flavoprotein, alpha subunit	0.982987395269717	0	0.977340258346668	0	0.984669939420147	0	0.984610620147018	0	0.983078454620979	0	0.985508245956159	0	0.975244256975902	0
PG0777	electron transfer flavoprotein, beta subunit	0.982987395269717	0	0.977340258346668	0	0.984669939420147	0	0.984610620147018	0	0.983078454620979	0	0.985508245956159	0	0.975244256975902	0
PG0778	conserved hypothetical protein	0.982987395269717	0	0.977340258346668	0	0.984669939420147	0	0.984610620147018	0	0.983078454620979	0	0.985508245956159	0	0.975244256975902	0
PG0779	hypothetical protein	0.982987395269717	0	0.977340258346668	0	0.984669939420147	0	0.984610620147018	0	0.983078454620979	0	0.985508245956159	0	0.975244256975902	0
PG0780	hypothetical protein	0.982987395269717	0	0.977340258346668	0	0.984669939420147	0	0.984610620147018	0	0.983078454620979	0	0.985508245956159	0	0.975244256975902	0
PG0781	hypothetical protein	0.982987395269717	0	0.977340258346668	0	0.984669939420147	0	0.984610620147018	0	0.983078454620979	0	0.985508245956159	0	0.975244256975902	0
PG0782	MotA-TolQ-ExbB proton channel family protein	0.982987395269717	0	0.977340258346668	0	0.984669939420147	0	0.984610620147018	0	0.983078454620979	0	0.985508245956159	0	0.975244256975902	0
PG0783	hydrolase, putative	0.982987395269717	0	0.977340258346668	0	0.984669939420147	0	0.984610620147018	0	0.983078454620979	0	0.985508245956159	0	0.975244256975902	0
PG0784	polyprenyl synthetase	0.982987395269717	0	0.977340258346668	0	0.984669939420147	0	0.984610620147018	0	0.983078454620979	0	0.985508245956159	0	0.975244256975902	0
PG0785	tonB protein, putative	1.77921e+08	0	0.977340258346668	0	0.984669939420147	0	0.0697221375469037	0	0.983078454620979	0	0.985508245956159	0	0.975244256975902	0
PG0786	hypothetical protein	0.982987395269717	0.999414195807438	0.977340258346668	0.999366058445356	0.984669939420147	0.999390844363122	0.984610620147018	0.998836705864737	0.983078454620979	0.999668398574085	0.985508245956159	0.996476792276655	0.975244256975902	0.996827313542685
PG0787	hypothetical protein	0.982987395269717	0	0.977340258346668	0	0.984669939420147	0	0.984610620147018	0	0.983078454620979	0	0.985508245956159	0	0.975244256975902	0
PG0788	hypothetical protein	0.982987395269717	0	0.977340258346668	0	0.984669939420147	0	0.984610620147018	0	0.983078454620979	0	0.985508245956159	0	0.975244256975902	0
PG0789	conserved hypothetical protein	0.982987395269717	0	0.977340258346668	0	0.984669939420147	0	0.984610620147018	0	0.983078454620979	0	0.985508245956159	0	0.975244256975902	0
PG0790	GTP-binding protein Obg	0.982987395269717	0	0.977340258346668	0	0.984669939420147	0	0.984610620147018	0	0.983078454620979	0	0.985508245956159	0	0.975244256975902	0
PG0791	adenylate kinase	0.982987395269717	0	0.977340258346668	0	0.984669939420147	0	0.984610620147018	0	0.983078454620979	0	0.985508245956159	0	0.975244256975902	0
PG0792	hypoxanthine phosphoribosyltransferase	0.982987395269717	0	0.977340258346668	0	0.984669939420147	0	0.984610620147018	0	0.983078454620979	0	0.985508245956159	0	0.975244256975902	0
PG0793	fructose-1,6-bisphosphatase	0.982987395269717	0	0.977340258346668	0	0.984669939420147	0	0.984610620147018	0	0.983078454620979	0	0.985508245956159	0	0.975244256975902	0
PG0794	penicillin-binding protein 1A, putative	0.982987395269717	0	0.977340258346668	0	0.984669939420147	0	0.984610620147018	0	0.983078454620979	0	0.985508245956159	0	0.975244256975902	0
PG0795	membrane protein, putative	0.982987395269717	0	0.977340258346668	0	0.984669939420147	0	0.984610620147018	0	0.983078454620979	0	0.985508245956159	0	0.975244256975902	0
PG0796	leucyl-tRNA synthetase	0.982987395269717	0	0.977340258346668	0	0.984669939420147	0	0.984610620147018	0	0.983078454620979	0	0.985508245956159	0	0.975244256975902	0
PG0799	hypothetical protein	0.982987395269717	0	0.977340258346668	0	0.984669939420147	0	0.984610620147018	0	0.983078454620979	0	0.985508245956159	0	0.975244256975902	0
PG0800	conserved hypothetical protein	0.982987395269717	0	0.977340258346668	0	0.984669939420147	0	0.984610620147018	0	0.983078454620979	0	0.985508245956159	0	0.975244256975902	0
PG0801	polyA polymerase family protein	0.982987395269717	0	0.977340258346668	0	0.984669939420147	0	0.984610620147018	0	0.983078454620979	0	0.985508245956159	0	0.975244256975902	0
PG0802	alpha keto acid dehydrogenase complex, E3 component, lipoamide dehydrogenase	0.982987395269717	0	0.977340258346668	0	0.984669939420147	0	0.984610620147018	0	0.983078454620979	0	0.985508245956159	0	0.975244256975902	0
PG0803	glucosamine-6-phosphate isomerase	0.982987395269717	0	0.977340258346668	0	0.984669939420147	0	0.984610620147018	0	0.983078454620979	0	0.985508245956159	0	0.975244256975902	0
PG0804	flavodoxin	0.982987395269717	0	0.977340258346668	0	0.984669939420147	0	0.984610620147018	0	0.983078454620979	0	0.985508245956159	0	0.95882127027239	0
PG0805	prolipoprotein diacylglyceryl transferase	0.982987395269717	0	0.977340258346668	0	0.984669939420147	0	0.984610620147018	0	0.983078454620979	0	0.985508245956159	0	0.975244256975902	0
PG0806	oxidoreductase, Gfo-Idh-MocA family	0.982987395269717	0	0.977340258346668	0	0.984669939420147	0	0.984610620147018	0	0.983078454620979	0	0.985508245956159	0	0.975244256975902	0
PG0807	NusB family protein	0.982987395269717	0	0.977340258346668	0	0.984669939420147	0	0.984610620147018	0	0.983078454620979	0	0.985508245956159	0	0.975244256975902	0
PG0809	hypothetical protein	0.982987395269717	0.99957977917983	0.977340258346668	0.999731882920758	0.984669939420147	0.999564122856485	0.984610620147018	0.998635307575028	0.983078454620979	0.99969290308672	0.985508245956159	0.999167129332635	0.975244256975902	0.992940217260912
PG0810	hypothetical protein	0.982987395269717	0	0.977340258346668	0	0.984669939420147	0	0.984610620147018	0	0.983078454620979	0	0.985508245956159	0	0.975244256975902	0
PG0811	Holliday junction DNA helicase RuvA	0.982987395269717	0	0.977340258346668	0	0.984669939420147	0	0.984610620147018	0	0.983078454620979	0	0.985508245956159	0	0.975244256975902	0
PG0812	ISPg9, transposase, degenerate	0.982987395269717	0	0.0585300363592402	0	0.984669939420147	0	0.984610620147018	0	0.983078454620979	0	0.985508245956159	0	0.975244256975902	0
PG0813	ISPg1, transposase, truncation	0.982987395269717	0	0.977340258346668	0	0.984669939420147	0	0.984610620147018	0	0.983078454620979	0	0.985508245956159	0	0.975244256975902	0
PG0814	hypothetical protein	0	0.999464574268762	0	0.999198592044936	0.984669939420147	0	0	0.998774485160713	0	0.998924136606611	5700000	0	0	0.999794925447281
PG0815	hypothetical protein	0	0.99970114835366	0	0.9988423580419	0.984669939420147	0	0	0.999015905987122	0	0.99983394853627	0	0.99956623279678	0	0.999716317841855
PG0816	hypothetical protein	0	0.999257772280656	0	0.999339444839776	0.984669939420147	0	0	0.998552820233636	0	0.99989289238652	0	0.99908699122383	0	0.999695431131176
PG0817	integrase, truncation	0	0.99980312869982	0	0.999561815278214	0.984669939420147	0	0	0.99929581439819	0	0.99986338612835	0	0.999537883361964	0	0.999796225910934
PG0827	MATE efflux family protein	4.85499e+07	0	0	0.99971245723854	1.19782e+08	0	0	0.999017504429053	0.983078454620979	0	0	0.999718410185508	0.0155202382052822	0
PG0829	hypothetical protein	0	0.998925136920364	0	0.998370465788462	0	0.971105831957894	0	0.996044321229155	0.983078454620979	0	0	0.996847519797946	0	0.998758584322274
PG0831	hypothetical protein	0	0.99876800826968	0	0.998866048614632	0	0.930312197776462	0	0.998886903704957	0.983078454620979	0	0	0.99944792373335	0	0.999562818788857
PG0832	hypothetical protein	0	0.99946705509703	0	0.998639242869905	0	0.998688013724894	0	0.998725069199322	0.983078454620979	0	0	0.99946013318406	0	0.999527084916713
PG0833	conserved hypothetical protein	0	0.99980312869982	0	0.999731882920758	0	0.99955315440116	0	0.999297543609998	0.983078454620979	0	0	0.999718410185508	0	0.999835950993655
PG0834	hypothetical protein	0	0.999728615383012	0	0.999561815278214	0	0.999484919976686	0	0.99929581439819	0.00125005211817518	0	0	0.999644372636047	0	0.999794925447281
PG0835	hypothetical protein	0	0.999691216844237	0	0.999547727826244	0	0.987579477281953	0	0.998999948578115	0.983078454620979	0	0	0.99891369936434	0	0.999482174377341
PG0836	integrase, truncation	0.982987395269717	0	0	0.99919361242245	0.984669939420147	0	0.984610620147018	0	0.983078454620979	0	0.985508245956159	0	0	0.999796225910934
PG0838	integrase	0	0.999692565714024	0	0.999126502925175	0	0.99926709117839	0	0.99912365081491	0	0.999863276277572	0	0.999293500964906	0	0.999637791855487
PG0839	conserved hypothetical protein	0	0.983886537388055	0	0.971251883153856	0	0.952939925208716	0	0.97145133677177	0	0.975903572063647	0	0.969639383718337	0	0.0693785695581839
PG0840	hypothetical protein	0	0.998295857173333	0	0.998907898727003	0	0.9962686959377	0	0.993982670058044	0	0.998804639618206	0	0.998149059343973	0	0.99901596551113
PG0841	mobilizable transposon, excision protein, putative	0	0.99980312869982	0	0.999731882920758	0	0.999553681369167	0	0.999297543609998	0	0.99989944018216	0	0.999718410185508	0	0.999835950993655
PG0842	mobilizable transposon, hypothetical protein, putative	0	0.999692565714024	0	0.999336002760457	0	0.999208530966866	0	0.998754984907173	0	0.999874817749714	0	0.999703841726636	0	0.999823239026366
PG0843	hypothetical protein	0	0.998186628301232	0	0.99891001673362	0	0.99463405367795	0	0.998082342789123	0	0.99949754921389	0	0.99920775233234	0	0.99964447068419
PG0844	hypothetical protein	0	0.99980312869982	0	0.99971245723854	0	0.999484919976686	0	0.999297543609998	0	0.99989944018216	0	0.999703841726636	0	0.999835950993655
PG0846	integrase, truncation	0	0.99980312869982	0	0.99971245723854	0.984669939420147	0	0	0.999297543609998	0	0.99989944018216	0	0.999703209375475	0	0.999835950993655
PG0847	conserved domain protein	0	0.997835011175776	0	0.996616126647068	0.984669939420147	0	0	0.985840635185495	0	0.998626716961447	0	0.997106398099756	0	0.999344191901937
PG0848	hypothetical protein	0	0.99980312869982	0	0.999731882920758	0.984669939420147	0	0	0.999297543609998	0	0.99989944018216	0	0.999718410185508	0	0.999835950993655
PG0849	hypothetical protein	0	0.99976978605532	0	0.999433021510313	0.984669939420147	0	0	0.999283621312206	0	0.999854882231535	0	0.99947939186463	0	0.999536929792853
PG0850	DNA binding protein, excisionase family, putative	0	0.999739834215474	0	0.999198592044936	0.984669939420147	0	0	0.999017504429053	0	0.999734254614176	0	0.999496942640578	0	0.999716980879587
PG0851	conserved hypothetical protein	0	0.997392580559075	0	0.998641420086598	0.984669939420147	0	0	0.994865190495927	0	0.998084200257491	0	0.996951544541227	0	0.998407741882857
PG0854	hypothetical protein	0	0.99948259686815	0	0.999355010139925	0.984669939420147	0	0	0.998828856704886	0	0.999676658647753	0	0.999362132352614	0	0.999667673880264
PG0855	hypothetical protein	0.982987395269717	0.998494910778933	0.977340258346668	0.999180867302443	0.984669939420147	0.997382608434112	0.984610620147018	0.998334384457795	0.983078454620979	0.999154990925785	0.985508245956159	0.99370990712806	0.975244256975902	0.99071845002088
PG0856	hypothetical protein	0	0.99970114835366	0	0.999698886462076	0	0.999337122473224	0	0.99923159507633	0	0.999863276277572	0	0.999644372636047	0	0.99979544712485
PG0857	transcriptional regulator, putative	0.139205732555597	0	0	0	0.984669939420147	0	0.984610620147018	0	0.983078454620979	0	0.985508245956159	0	0	0.999478741419106
PG0858	conserved hypothetical protein	2.26818e+06	0	0.267527297076896	0	0	0	1.26659e+09	0	3250000000	0	22100	0	0	0.999835950993655
PG0859	conserved hypothetical protein	0	0	0.977340258346668	0	0	0	0	0	0	0	23700	0	0	0.999835950993655
PG0860	transcriptional regulator, putative	2.91502e+08	0	0.0703810650456838	0	0	0.999443880196886	0.00195445908822052	0	438000000	0	0	0.999703841726636	0	0.999835950993655
PG0861	helicase, SNF2-RAD54 family	0	0.999612892576531	0	0.999253587030916	0	0.999484919976686	0	0.999272029714162	0	0.999863276277572	0	0.99965354622346	0	0.999823239026366
PG0862	type IIS restriction endonuclease, putative	0	0.997263896794885	0	0.996317463808693	0	0.986514911323014	0	0.99728592784012	0	0.999175325477498	0	0.997553340869913	0	0.999151642995977
PG0863	type IIS DNA modification methyltransferase, truncation	0	0.96758079409606	0	0.989389409816691	0	0.986732755891905	0	0.978211401246642	0	0.98923032853408	0	0.989033647878348	0	0.993313901990045
PG0864	site-specific recombinase, resolvase family	0	0.99943659561316	0	0.999366058445356	0	0.999390844363122	0	0.998886903704957	0	0.999777420932103	0	0.998351817848977	0	0.999498964329892
PG0866	hypothetical protein	0	0.999739834215474	0	0.999731882920758	0	0.999288140689518	0	0.999278196677526	0	0.999874698328963	0	0.999718410185508	0	0.999823239026366
PG0867	hypothetical protein	0.982987395269717	0	0.00528973795254067	0	0.984669939420147	0	0.984610620147018	0	0.983078454620979	0	0	0.998483467155927	0	0.99930475253693
PG0868	mobilization protein	2.641e+06	0	1.42844e+09	0	0.984669939420147	0	0.984610620147018	0	0.983078454620979	0	0	0.999644372636047	0	0.999796225910934
PG0869	mobilization protein	0.982987395269717	0	0	0.995017578647025	0.984669939420147	0	0	0	0	0	0	0.999718410185508	0	0.999835950993655
PG0870	conserved hypothetical protein	0	0	0.0846075817100649	0	0.693519	0	0	0	0	0	0	0.999718410185508	0	0.999835950993655
PG0871	hypothetical protein	0.982987395269717	0	0.0103111988398491	0	0	0.975446901506778	0.984610620147018	0	0.983078454620979	0	0	0	0	0.992474271653265
PG0872	mobilizable transposon, xis protein	0	0	0.977340258346668	0	0.984669939420147	0	0	0	0	0	0	0.93835937533524	0	0.996819998627797
PG0873	mobilizable transposon, tnpC protein	0.0255914157523181	0	0.977340258346668	0	0.984669939420147	0	0.984610620147018	0	0.983078454620979	0	0	0.999718410185508	0	0.999835950993655
PG0874	mobilizable transposon, int protein	0	0	0	0	0.984669939420147	0	0	0	0	0	0	0	0	0.999835950993655
PG0875	mobilizable transposon, tnpA protein	0	0.99976960941647	0	0.99915337513532	0	0.999288140689518	0	0.998728786493712	0	0.999838727859295	0	0.999451643130897	0	0.999716238533196
PG0876	thiophene and furan oxidation protein ThdF	0.982987395269717	0	0.977340258346668	0	0.984669939420147	0	0.984610620147018	0	0.983078454620979	0	0.985508245956159	0	0.975244256975902	0
PG0877	hypothetical protein	0.982987395269717	0	0.977340258346668	0	0.984669939420147	0	0.984610620147018	0	0.983078454620979	0	0.985508245956159	0	0.975244256975902	0
PG0879	hypothetical protein	0.982987395269717	0	0.977340258346668	0	0	0	0.984610620147018	0	0	0	0.985508245956159	0	0	0
PG0880	bacterioferritin comigratory protein	0.982987395269717	0.99980312869982	0.977340258346668	0.999607277892295	0.984669939420147	0.999484919976686	0.984610620147018	0.999297543609998	0.983078454620979	0.999878089887684	0.985508245956159	0.999066167269162	0.975244256975902	0.999286682183915
PG0881	recA protein	0.982987395269717	0	0.977340258346668	0	0.984669939420147	0	0.984610620147018	0	0.983078454620979	0	0.985508245956159	0	0.975244256975902	0
PG0882	hypothetical protein	0.982987395269717	0	0.977340258346668	0	0.984669939420147	0	0.984610620147018	0	0.983078454620979	0	0.985508245956159	0	0.975244256975902	0
PG0883	hypothetical protein	0.982987395269717	0	0.977340258346668	0	0.984669939420147	0	0.984610620147018	0	0.983078454620979	0	0.985508245956159	0	0.975244256975902	0
PG0884	hypothetical protein	0.982987395269717	0	0.977340258346668	0	0.984669939420147	0	0.984610620147018	0	0.983078454620979	0	0.985508245956159	0	0.975244256975902	0
PG0885	phospho-2-dehydro-3-deoxyheptonate aldolase-chorismate mutase	0.982987395269717	0	0.977340258346668	0	0.984669939420147	0	0.984610620147018	0	0.983078454620979	0	0.985508245956159	0	0.975244256975902	0
PG0886	hypothetical protein	0.982987395269717	0	0.977340258346668	0	0.984669939420147	0	0.984610620147018	0	0.983078454620979	0	0.985508245956159	0	0.975244256975902	0
PG0888	hypothetical protein	0.982987395269717	0	0.977340258346668	0	0.984669939420147	0	0.984610620147018	0	0.983078454620979	0	0.985508245956159	0	0.975244256975902	0
PG0889	peptidase, M24 family	0.982987395269717	0	0.977340258346668	0	0.984669939420147	0	0.984610620147018	0	0.983078454620979	0	0.985508245956159	0	0.975244256975902	0
PG0890	alkaline phosphatase, putative	0.982987395269717	0	0.977340258346668	0	0.984669939420147	0	0.984610620147018	0	0.983078454620979	0	0.985508245956159	0	0.975244256975902	0
PG0893	prismane protein	0.982987395269717	0	0.977340258346668	0	0.984669939420147	0	0.984610620147018	0	0.983078454620979	0	0.985508245956159	0	0.975244256975902	0
PG0894	DNA repair protein RadC	0.982987395269717	0	0.977340258346668	0	0.984669939420147	0	0.984610620147018	0	0.983078454620979	0	0.985508245956159	0	0.975244256975902	0
PG0896	beta-galactosidase	0.982987395269717	0	0.977340258346668	0	0.984669939420147	0	0.984610620147018	0	0.983078454620979	0	0.985508245956159	0	0.975244256975902	0
PG0897	alpha-amylase family protein	0.982987395269717	0	0.977340258346668	0	0.984669939420147	0	0.984610620147018	0	0.983078454620979	0	0.985508245956159	0	0.975244256975902	0
PG0898	conserved hypothetical protein	0.611148015692209	0	0.977340258346668	0	0.984669939420147	0	0.984610620147018	0	0.983078454620979	0	0.985508245956159	0	0.975244256975902	0
PG0899	cytochrome d ubiquinol oxidase, subunit II	0.982987395269717	0	0.977340258346668	0	0.984669939420147	0	0.984610620147018	0	0.983078454620979	0	0.985508245956159	0	0.975244256975902	0
PG0900	cytochrome d ubiquinol oxidase, subunit I	0.982987395269717	0	0.977340258346668	0	0.984669939420147	0	0.984610620147018	0	0.983078454620979	0	0.985508245956159	0	0.975244256975902	0
PG0901	conserved hypothetical protein	0.982987395269717	0	0.977340258346668	0	0.984669939420147	0	0.984610620147018	0	0.983078454620979	0	0.985508245956159	0	0.975244256975902	0
PG0902	alpha-1,2-mannosidase family protein	0.982987395269717	0	0.977340258346668	0	0.984669939420147	0	0.984610620147018	0	0.983078454620979	0	0.985508245956159	0	0.975244256975902	0
PG0903	conserved hypothetical protein	0.982987395269717	0	0.977340258346668	0	0.984669939420147	0	0.984610620147018	0	0.983078454620979	0	0.985508245956159	0	0.975244256975902	0
PG0906	lipoprotein, putative	0.982987395269717	0	0.977340258346668	0	0.984669939420147	0	0.984610620147018	0	0.983078454620979	0	0.985508245956159	0	0.975244256975902	0
PG0908	G-U mismatch-specific DNA glycosylase, putative	0.982987395269717	0	0.977340258346668	0	0.984669939420147	0	0.984610620147018	0	0.983078454620979	0	0.985508245956159	0	0.975244256975902	0
PG0909	conserved hypothetical protein	0.982987395269717	0	0.977340258346668	0	0.984669939420147	0	0.984610620147018	0	0.983078454620979	0	0.985508245956159	0	0.975244256975902	0
PG0910	FHA domain protein	0.982987395269717	0	0.977340258346668	0	0.984669939420147	0	0.984610620147018	0	0.983078454620979	0	0.985508245956159	0	0.975244256975902	0
PG0912	polysaccharide transport protein, putative	0.982987395269717	0	0.977340258346668	0	0.984669939420147	0	0.984610620147018	0	0.983078454620979	0	0.985508245956159	0	0.975244256975902	0
PG0914	hypothetical protein	0.982987395269717	0	0.977340258346668	0	0.984669939420147	0	0.984610620147018	0	0.983078454620979	0	0.985508245956159	0	0.975244256975902	0
PG0915	conserved hypothetical protein	0.982987395269717	0	0.977340258346668	0	0.984669939420147	0	0.984610620147018	0	0.983078454620979	0	0.985508245956159	0	0.975244256975902	0
PG0917	GtrA family protein	0.982987395269717	0	0.977340258346668	0	0.984669939420147	0	0.984610620147018	0	0.983078454620979	0	0.985508245956159	0	0.975244256975902	0
PG0918	hypothetical protein	0.982987395269717	0	0.977340258346668	0	0.984669939420147	0	0.984610620147018	0	0.983078454620979	0	0.985508245956159	0	0.975244256975902	0
PG0919	dihydroorotase	0.982987395269717	0	0.977340258346668	0	0.984669939420147	0	0.984610620147018	0	0.983078454620979	0	0.985508245956159	0	0.975244256975902	0
PG0920	glycosyl transferase, group 2 family protein	0.982987395269717	0	0.977340258346668	0	0.984669939420147	0	0.984610620147018	0	0.983078454620979	0	0.985508245956159	0	0.975244256975902	0
PG0922	membrane protein, putative	0.982987395269717	0	0.977340258346668	0	0.984669939420147	0	0.984610620147018	0	0.983078454620979	0	0.985508245956159	0	0.975244256975902	0
PG0923	ribosome-binding factor A	0.982987395269717	0	0.977340258346668	0	0.984669939420147	0	0.984610620147018	0	0.983078454620979	0	0.985508245956159	0	0.975244256975902	0
PG0924	5-nucleotidase, lipoprotein e(P4) family	0.982987395269717	0	0.977340258346668	0	0.984669939420147	0	0.984610620147018	0	0.983078454620979	0	0.985508245956159	0	0.975244256975902	0
PG0925	thymidine kinase	0.982987395269717	0	0.977340258346668	0	0.984669939420147	0	0.984610620147018	0	0.983078454620979	0	0.985508245956159	0	0.975244256975902	0
PG0926	hypothetical protein	0.982987395269717	0	0.977340258346668	0	0.984669939420147	0	0.984610620147018	0	0.983078454620979	0	0.985508245956159	0	0.975244256975902	0
PG0927	conserved hypothetical protein TIGR00150	0.982987395269717	0	0.977340258346668	0	0.984669939420147	0	0.984610620147018	0	0.983078454620979	0	0.985508245956159	0	0.975244256975902	0
PG0928	response regulator	0.982987395269717	0	0.977340258346668	0	0.984669939420147	0	0.984610620147018	0	0.983078454620979	0	0.985508245956159	0	0.975244256975902	0
PG0929	hypothetical protein	0.982987395269717	0	0	0	0.984669939420147	0	0.984610620147018	0	0.983078454620979	0	0.659601134736862	0	0	0.999835950993655
PG0930	hypothetical protein	0.982987395269717	0	0.977340258346668	0	0.984669939420147	0	0.984610620147018	0	0.983078454620979	0	0.985508245956159	0	0.975244256975902	0
PG0931	DNA-binding protein, histone-like family, degenerate	0.982987395269717	0	0.977340258346668	0	0.984669939420147	0	0.984610620147018	0	0.983078454620979	0	0.985508245956159	0	0.975244256975902	0
PG0932	DNA polymerase III, delta prime subunit, putative	0.982987395269717	0	0.977340258346668	0	0.984669939420147	0	0.984610620147018	0	0.983078454620979	0	0.985508245956159	0	0.975244256975902	0
PG0933	translation elongation factor G, putative	0.982987395269717	0	0.977340258346668	0	0.984669939420147	0	0.984610620147018	0	0.983078454620979	0	0.985508245956159	0	0.975244256975902	0
PG0934	radical SAM domain protein	0.982987395269717	0	0.977340258346668	0	0.984669939420147	0	0.984610620147018	0	0.983078454620979	0	0.985508245956159	0	0.975244256975902	0
PG0935	4-diphosphocytidyl-2C-methyl-D-erythritol kinase	0.982987395269717	0	0.977340258346668	0	0.984669939420147	0	0.984610620147018	0	0.983078454620979	0	0.985508245956159	0	0.975244256975902	0
PG0936	xanthine-uracil permease family protein	0.982987395269717	0	0.977340258346668	0	0.984669939420147	0	0.984610620147018	0	0.983078454620979	0	0.985508245956159	0	0.975244256975902	0
PG0937	hypothetical protein	0.982987395269717	0	0.977340258346668	0	0.984669939420147	0	0.984610620147018	0	0.983078454620979	0	0.985508245956159	0	0.975244256975902	0
PG0938	calcium-transporting ATPase	0.982987395269717	0	0.977340258346668	0	0.984669939420147	0	0.984610620147018	0	0.983078454620979	0	0.985508245956159	0	0.975244256975902	0
PG0940	conserved hypothetical protein, degenerate	0	0.992710196970063	0	0.987508126258378	0.984669939420147	0	0	0.991557385499286	0	0.941706048190496	0.985508245956159	0	0	0.99976562981791
PG0944	ISPg1, transposase, truncation	27318	0	579291	0	0.984669939420147	0	0.00264671602234911	0	32400	0	0.985508245956159	0	0.0356485325096053	0
PG0945	ABC transporter, permease protein, putative	0.982987395269717	0	0.977340258346668	0	0.984669939420147	0	0.984610620147018	0	0.983078454620979	0	0.985508245956159	0	0.975244256975902	0
PG0946	ABC transporter, ATP-binding protein	0.982987395269717	0	0.977340258346668	0	0.984669939420147	0	0.984610620147018	0	0.983078454620979	0	0.985508245956159	0	0.615107275244263	0
PG0947	conserved hypothetical protein	0.982987395269717	0	0.977340258346668	0	0.0542028379619487	0	0.984610620147018	0	0.983078454620979	0	0.0111124408522706	0	0.00552176732916637	0
PG0948	AMP nucleosidase, putative	0.982987395269717	0	0.977340258346668	0	0.984669939420147	0	0.984610620147018	0	0.983078454620979	0	0.985508245956159	0	0.975244256975902	0
PG0949	conserved hypothetical protein	0.982987395269717	0	0.977340258346668	0	0.984669939420147	0	0.984610620147018	0	0.983078454620979	0	0.985508245956159	0	0.975244256975902	0
PG0950	glycine cleavage system H protein	0.982987395269717	0	0.977340258346668	0	0.984669939420147	0	0.984610620147018	0	0.983078454620979	0	0.985508245956159	0	0.975244256975902	0
PG0951	phosphoribosylaminoimidazole carboxylase, PurE protein	0.982987395269717	0	0.977340258346668	0	0.984669939420147	0	0.984610620147018	0	0.983078454620979	0	0.985508245956159	0	0.975244256975902	0
PG0952	1-hydroxy-2-methyl-2-(E)-butenyl 4-diphosphate synthase	0.982987395269717	0	0.977340258346668	0	0.984669939420147	0	0.984610620147018	0	0.983078454620979	0	0.985508245956159	0	0.975244256975902	0
PG0953	deoxyuridine 5-triphosphate nucleotidohydrolase	0.982987395269717	0	0.977340258346668	0	0.984669939420147	0	0.984610620147018	0	0.983078454620979	0	0.985508245956159	0	0.975244256975902	0
PG0954	TPR domain protein	0.982987395269717	0	0.977340258346668	0	0.984669939420147	0	0.984610620147018	0	0.983078454620979	0	0.0442323994175499	0	0.975244256975902	0
PG0955	hypothetical protein	0.982987395269717	0	0.977340258346668	0	0.984669939420147	0	0.984610620147018	0	0.983078454620979	0	0.985508245956159	0	0.975244256975902	0
PG0956	peptidase, M23-M37 family, putative	0.982987395269717	0	0.977340258346668	0	0.984669939420147	0	0.984610620147018	0	0.983078454620979	0	0.985508245956159	0	0.975244256975902	0
PG0957	riboflavin biosynthesis protein RibF	0.982987395269717	0	0.977340258346668	0	0.984669939420147	0	0.984610620147018	0	0.983078454620979	0	0.985508245956159	0	0.975244256975902	0
PG0958	YihY family protein	0.982987395269717	0	0.977340258346668	0	0.984669939420147	0	0.984610620147018	0	0.983078454620979	0	0.985508245956159	0	0.975244256975902	0
PG0959	ATP-binding protein, Mrp-Nbp35 family	0.982987395269717	0	0.977340258346668	0	0.184121390233744	0	0.984610620147018	0	0.983078454620979	0	0.985508245956159	0	0.975244256975902	0
PG0960	conserved hypothetical protein	0.982987395269717	0	0.977340258346668	0	0.984669939420147	0	0.984610620147018	0	0.983078454620979	0	0.985508245956159	0	0.975244256975902	0
PG0961	hypothetical protein	0.982987395269717	0	0.977340258346668	0	0.984669939420147	0	0.984610620147018	0	0.983078454620979	0	0.985508245956159	0	0.975244256975902	0
PG0962	prolyl-tRNA synthetase	0.982987395269717	0	0.977340258346668	0	0.984669939420147	0	0.984610620147018	0	0.983078454620979	0	0.985508245956159	0	0.975244256975902	0
PG0963	hypothetical protein	0.982987395269717	0	0.977340258346668	0	0.984669939420147	0	0.984610620147018	0	0.983078454620979	0	0.985508245956159	0	0.975244256975902	0
PG0964	CDP-diacylglycerol--serine O-phosphatidyltransferase, putative, authentic point mutation	0.982987395269717	0	0.977340258346668	0	0.984669939420147	0	0.984610620147018	0	0.983078454620979	0	0.985508245956159	0	0.975244256975902	0
PG0965	phosphatidylserine decarboxylase-related protein	0.982987395269717	0	0.977340258346668	0	0.984669939420147	0	0.984610620147018	0	0.983078454620979	0	0.985508245956159	0	0.975244256975902	0
PG0968	Mrr restriction system protein	0.982987395269717	0	0.977340258346668	0	0.984669939420147	0	0.984610620147018	0	0.983078454620979	0	0	0.999718410185508	0.975244256975902	0
PG0969	S-adenosylmethionine:tRNA ribosyltransferase-isomerase, putative	0.982987395269717	0	0.977340258346668	0	0.984669939420147	0	0.984610620147018	0	0.983078454620979	0	0.985508245956159	0	0.975244256975902	0
PG0971	McrBC restriction endonuclease system, McrB subunit, putative	0	0.999747373898184	0	0.99970491424303	0	0.99945690432394	0	0.999149644418037	0	0.999859089808105	0	0.999400874843685	0	0.999714243766606
PG0972	conserved hypothetical protein	0	0.999281110959557	0	0.997966804067038	0	0.998869236689185	0	0.998886903704957	0	0.99984284038605	0	0.999317337862601	0	0.99952158118571
PG0973	alpha-1,2-mannosidase family protein	0.982987395269717	0	0.977340258346668	0	0.984669939420147	0	0.984610620147018	0	0.983078454620979	0	0.985508245956159	0	0.975244256975902	0
PG0975	PhoH family protein	0.982987395269717	0	0.977340258346668	0	0.984669939420147	0	0.984610620147018	0	0.983078454620979	0	0.985508245956159	0	0.975244256975902	0
PG0976	phosphoribosylaminoimidazole-succinocarboxamide synthase, putative	0.982987395269717	0	0.977340258346668	0	0.984669939420147	0	0.984610620147018	0	0.983078454620979	0	0.985508245956159	0	0.975244256975902	0
PG0977	ubiquinone-menaquinone biosynthesis methyltransferase UbiE	0.982987395269717	0	0.977340258346668	0	0.984669939420147	0	0.984610620147018	0	0.983078454620979	0	0.985508245956159	0	0.975244256975902	0
PG0978	shikimate 5-dehydrogenase	0.982987395269717	0	0.977340258346668	0	0.984669939420147	0	0.984610620147018	0	0.983078454620979	0	0.985508245956159	0	0.975244256975902	0
PG0979	hypothetical protein	0.982987395269717	0.997924480185078	0.977340258346668	0.997576630686145	0.984669939420147	0.994667584229843	0.984610620147018	0.996306226039508	0.983078454620979	0.99852172736862	0.985508245956159	0.990511807687322	0.975244256975902	0.980396817297604
PG0980	hypothetical protein	0.982987395269717	0	0.977340258346668	0	0.984669939420147	0	0.984610620147018	0	0.983078454620979	0	0.985508245956159	0	0.975244256975902	0
PG0982	TPR domain protein	0	0.976752757679118	0	0.997603187086928	0	0.991715489706318	0	0.966039808056447	0.983078454620979	0	0	0.993204685117482	0.975244256975902	0
PG0984	hypothetical protein	0.982987395269717	0	0.977340258346668	0	0.984669939420147	0	0.984610620147018	0	0.983078454620979	0	0.985508245956159	0	0.975244256975902	0
PG0985	RNA polymerase sigma-70 factor, ECF subfamily	0.982987395269717	0	0.977340258346668	0	0.984669939420147	0	0.984610620147018	0	0.983078454620979	0	0.985508245956159	0	0.975244256975902	0
PG0986	hypothetical protein	0.982987395269717	0	0.977340258346668	0	0.984669939420147	0	0.984610620147018	0	0.983078454620979	0	0.985508245956159	0	0.975244256975902	0
PG0987	hypothetical protein	0.982987395269717	0	0.977340258346668	0	0.984669939420147	0	0.984610620147018	0	0.983078454620979	0	0.985508245956159	0	0.975244256975902	0
PG0988	ISPg9, transposase, authentic frameshift	0.982987395269717	0	0.578018834300427	0	0.00283662865082971	0	0.984610620147018	0	0.983078454620979	0	0.985508245956159	0	0.975244256975902	0
PG0989	ribosomal protein L20	0.982987395269717	0	0.977340258346668	0	0.984669939420147	0	0.984610620147018	0	0.983078454620979	0	0.985508245956159	0	0.975244256975902	0
PG0990	ribosomal protein L35	0.982987395269717	0	0.977340258346668	0	0.984669939420147	0	0.984610620147018	0	0.983078454620979	0	0.985508245956159	0	0.975244256975902	0
PG0991	translation initiation factor IF-3	0.982987395269717	0	0.977340258346668	0	0.984669939420147	0	0.984610620147018	0	0.983078454620979	0	0.985508245956159	0	0.975244256975902	0
PG0992	threonyl-tRNA synthetase	0.982987395269717	0	0.977340258346668	0	0.984669939420147	0	0.984610620147018	0	0.983078454620979	0	0.985508245956159	0	0.975244256975902	0
PG0993	transposase, ISPg2-related, truncation	0.982987395269717	0	0.977340258346668	0	0.984669939420147	0	36.7761	0	0.0135375693798711	0	0	0	0.975244256975902	0
PG0994	hypothetical protein	0.982987395269717	0.99936287167893	0.977340258346668	0.998135912860592	0.984669939420147	0.999056178981146	0.984610620147018	0.99852706505665	0.983078454620979	0.99969112940143	0.985508245956159	0.997026168525875	0.975244256975902	0.999674346375718
PG0995	hypothetical protein	0.982987395269717	0	0.977340258346668	0	0.984669939420147	0	0.984610620147018	0	0.983078454620979	0	0.985508245956159	0	0.975244256975902	0
PG0996	conserved hypothetical protein TIGR01777	0.982987395269717	0	0.977340258346668	0	0.984669939420147	0	0.984610620147018	0	0.983078454620979	0	0.985508245956159	0	0.975244256975902	0
PG0997	transcriptional regulator, putative	0.982987395269717	0	0.977340258346668	0	0.984669939420147	0	0.984610620147018	0	0.983078454620979	0	0.985508245956159	0	0.975244256975902	0
PG0998	hypothetical protein	0.982987395269717	0	0.977340258346668	0	0.0343836503184747	0	0.984610620147018	0	0.983078454620979	0	0.985508245956159	0	0.975244256975902	0
PG0999	hypothetical protein	0.982987395269717	0	0.977340258346668	0	0.984669939420147	0	0.984610620147018	0	0.983078454620979	0	0.985508245956159	0	0.975244256975902	0
PG1000	hypothetical protein	0.982987395269717	0	0.977340258346668	0	0.984669939420147	0	0.984610620147018	0	0.983078454620979	0	0.985508245956159	0	0.975244256975902	0
PG1001	conserved hypothetical protein	0.982987395269717	0	0.977340258346668	0	0.984669939420147	0	0.984610620147018	0	0.983078454620979	0	0.985508245956159	0	0.975244256975902	0
PG1002	hypothetical protein	0.982987395269717	0	0.977340258346668	0	0	0	0.984610620147018	0	0	0.595694379580914	0.985508245956159	0	0.975244256975902	0
PG1003	conserved hypothetical protein	0.982987395269717	0	0.977340258346668	0	0.984669939420147	0	0.984610620147018	0	0.983078454620979	0	0.985508245956159	0	0.975244256975902	0
PG1004	prolyl oligopeptidase family protein	0.982987395269717	0	0.977340258346668	0	0.984669939420147	0	0.984610620147018	0	0.983078454620979	0	0.985508245956159	0	0.975244256975902	0
PG1005	lipoprotein, putative	0.982987395269717	0	0.977340258346668	0	0.984669939420147	0	0.984610620147018	0	0.983078454620979	0	0.985508245956159	0	0.359699595808141	0
PG1006	hypothetical protein	0.982987395269717	0	0.977340258346668	0	0.984669939420147	0	0.984610620147018	0	0.983078454620979	0	0.985508245956159	0	0.975244256975902	0
PG1007	transcriptional regulator, GntR family	0.982987395269717	0	0.977340258346668	0	0.984669939420147	0	0.984610620147018	0	0.983078454620979	0	0.985508245956159	0	0.975244256975902	0
PG1008	hypothetical protein	0.982987395269717	0	0.977340258346668	0	0.984669939420147	0	0.984610620147018	0	0.983078454620979	0	0.985508245956159	0	0.975244256975902	0
PG1009	hypothetical protein	0.982987395269717	0	0.977340258346668	0	0.984669939420147	0	0.984610620147018	0	0.983078454620979	0	0.985508245956159	0	0.975244256975902	0
PG1010	ABC transporter, ATP-binding protein	0.982987395269717	0	0.977340258346668	0	0.846750120015913	0	0.984610620147018	0	0.358924244488867	0	0.0486103375224011	0	0.488993853583459	0
PG1012	tRNA-i(6)A37 modification enzyme MiaB	0.982987395269717	0	0.977340258346668	0	0.984669939420147	0	0.984610620147018	0	0.983078454620979	0	0.985508245956159	0	0.975244256975902	0
PG1013	acetyl-CoA hydrolase-transferase family protein	0.982987395269717	0	0.977340258346668	0	0.984669939420147	0	0.984610620147018	0	0.983078454620979	0	0.985508245956159	0	0.975244256975902	0
PG1014	TPR domain protein	0.000230049731195027	0	0.0143867874278347	0	0.984669939420147	0	0.00309023005324089	0	0.983078454620979	0	0.985508245956159	0	0	0.999835950993655
PG1015	hypothetical protein	0.982987395269717	0	0.340125438522939	0	0.984669939420147	0	0.336858941975807	0	0.00289456152559291	0	0.0119789180188299	0	0.00534465525045544	0
PG1017	pyruvate phosphate dikinase	0.982987395269717	0	0.977340258346668	0	0.984669939420147	0	0.984610620147018	0	0.983078454620979	0	0.985508245956159	0	0.975244256975902	0
PG1018	hypothetical protein	0.00522939695980906	0	0.977340258346668	0	0.235167507902229	0	0.984610620147018	0	0.983078454620979	0	0.985508245956159	0	0.975244256975902	0
PG1019	lipoprotein, putative	0.982987395269717	0	0.977340258346668	0	0.984669939420147	0	0.984610620147018	0	0.983078454620979	0	0.985508245956159	0	0.975244256975902	0
PG1020	hypothetical protein	0.616116184098922	0	0.977340258346668	0	0.984669939420147	0	0.984610620147018	0	0.983078454620979	0	0.985508245956159	0	0.975244256975902	0
PG1021	hypothetical protein	0.982987395269717	0	0.977340258346668	0	0.0420581456280215	0	0.984610620147018	0	0.983078454620979	0	0.985508245956159	0	0.975244256975902	0
PG1022	hypothetical protein	0.982987395269717	0	0.977340258346668	0	0.984669939420147	0	0.984610620147018	0	0.983078454620979	0	0.985508245956159	0	0.975244256975902	0
PG1023	para-aminobenzoate synthase, component I, authentic point mutation	0.982987395269717	0	0.977340258346668	0	0.984669939420147	0	0.984610620147018	0	0.983078454620979	0	0.985508245956159	0	0.975244256975902	0
PG1024	hypothetical protein	0.982987395269717	0	0.977340258346668	0	0.984669939420147	0	0.984610620147018	0	0.983078454620979	0	0.985508245956159	0	0.975244256975902	0
PG1025	conserved domain protein	0.982987395269717	0	0	0.993612454459084	0	0.999318154532718	0.984610620147018	0	0.983078454620979	0	0.985508245956159	0	0	0.999067065473797
PG1026	hypothetical protein	0.982987395269717	0	0	0.995756784299496	0	0.992748688861702	0.984610620147018	0	0.317812907094044	0	0.985508245956159	0	0	0.999340272588038
PG1027	hypothetical protein	0.982987395269717	0	0.977340258346668	0	0.984669939420147	0	0.984610620147018	0	0.983078454620979	0	0.985508245956159	0	0.975244256975902	0
PG1028	TPR domain protein	0.982987395269717	0	0.977340258346668	0	1.46817e+07	0	0.000155229725403752	0	139	0	0.985508245956159	0	0.975244256975902	0
PG1029	hypothetical protein	0.982987395269717	0	261.198	0	0	0	0.984610620147018	0	0.983078454620979	0	0.985508245956159	0	0.975244256975902	0
PG1030	hypothetical protein	0.982987395269717	0	0.977340258346668	0	0.984669939420147	0	0.984610620147018	0	0.983078454620979	0	0.985508245956159	0	0.975244256975902	0
PG1032	ISPg3, transposase	0.982987395269717	0	16376	0	0.984669939420147	0	0.984610620147018	0	0.983078454620979	0	0.985508245956159	0	0.244917534016691	0
PG1033	conserved hypothetical protein	0.982987395269717	0	0.977340258346668	0	0.984669939420147	0	0.984610620147018	0	0.983078454620979	0	0.985508245956159	0	0.975244256975902	0
PG1034	ABC transporter, ATP-binding protein	0.982987395269717	0	0.977340258346668	0	0.984669939420147	0	0.984610620147018	0	0.983078454620979	0	0.985508245956159	0	0.975244256975902	0
PG1035	hypothetical protein	0.982987395269717	0	0.977340258346668	0	0.984669939420147	0	0.984610620147018	0	0.983078454620979	0	0.985508245956159	0	0.975244256975902	0
PG1036	excinuclease ABC, A subunit	0.982987395269717	0	0.977340258346668	0	0.984669939420147	0	0.984610620147018	0	0.983078454620979	0	0.985508245956159	0	0.975244256975902	0
PG1037	hypothetical protein	0.982987395269717	0	0.977340258346668	0	0.984669939420147	0	0.984610620147018	0	0.983078454620979	0	0.985508245956159	0	0.975244256975902	0
PG1038	ATP-dependent DNA helicase UvrD-PcrA-Rep Family	0.982987395269717	0	0.977340258346668	0	0.984669939420147	0	0.984610620147018	0	0.983078454620979	0	0.985508245956159	0	0.975244256975902	0
PG1039	integral membrane protein	0.982987395269717	0	0.977340258346668	0	0.984669939420147	0	0.984610620147018	0	0.983078454620979	0	0.985508245956159	0	0.975244256975902	0
PG1040	transcriptional regulator, putative	0.982987395269717	0	48.4758	0	0.984669939420147	0	0.984610620147018	0	0.983078454620979	0	0.985508245956159	0	0.975244256975902	0
PG1041	K+-dependent Na+-Ca+ exchanger related-protein	0.982987395269717	0	0.977340258346668	0	0.984669939420147	0	0.984610620147018	0	0.983078454620979	0	0.985508245956159	0	0.975244256975902	0
PG1042	glycogen synthase, putative	0.982987395269717	0	0.977340258346668	0	0.984669939420147	0	0.984610620147018	0	0.983078454620979	0	0.985508245956159	0	0.975244256975902	0
PG1043	ferrous iron transport protein B	0.982987395269717	0	0.977340258346668	0	0.984669939420147	0	0.984610620147018	0	0.983078454620979	0	0.985508245956159	0	0.975244256975902	0
PG1044	iron dependent repressor, putative	0.982987395269717	0	0.977340258346668	0	0.984669939420147	0	0.984610620147018	0	0.983078454620979	0	0.985508245956159	0	0.975244256975902	0
PG1048	N-acetylmuramoyl-L-alanine amidase, family 3	0.982987395269717	0	0.977340258346668	0	0.984669939420147	0	0.984610620147018	0	0.983078454620979	0	0.985508245956159	0	0.975244256975902	0
PG1049	conserved hypothetical protein	0.982987395269717	0	0.977340258346668	0	0.984669939420147	0	0.984610620147018	0	0.983078454620979	0	0.985508245956159	0	0.975244256975902	0
PG1050	hypothetical protein	0.982987395269717	0	0.977340258346668	0	0.984669939420147	0	0.984610620147018	0	0.983078454620979	0	0.985508245956159	0	0.975244256975902	0
PG1051	hypothetical protein	0.982987395269717	0	0.977340258346668	0	0.984669939420147	0	0.984610620147018	0	0.983078454620979	0	0.985508245956159	0	0.975244256975902	0
PG1052	transcriptional regulator, putative	0.982987395269717	0	0.977340258346668	0	0.984669939420147	0	0.984610620147018	0	0.983078454620979	0	0.985508245956159	0	0.975244256975902	0
PG1053	transcriptional regulator, putative	0.982987395269717	0	0.977340258346668	0	0.984669939420147	0	0.984610620147018	0	0.983078454620979	0	0.985508245956159	0	0.975244256975902	0
PG1055	thiol protease	0.0129852243995687	0	7.95549e+09	0	0.984669939420147	0	0.00961830869042033	0	0.0473935686067909	0	0	0	0	0.999835950993655
PG1056	conserved hypothetical protein	0.982987395269717	0	0.977340258346668	0	0.984669939420147	0	0.984610620147018	0	0.983078454620979	0	0.985508245956159	0	0.975244256975902	0
PG1057	conserved hypothetical protein	0.982987395269717	0	0.977340258346668	0	0.984669939420147	0	0.984610620147018	0	0.983078454620979	0	0.985508245956159	0	0.975244256975902	0
PG1058	OmpA family protein	0.982987395269717	0	0.977340258346668	0	0.984669939420147	0	0.984610620147018	0	0.983078454620979	0	0.985508245956159	0	0.975244256975902	0
PG1059	hypothetical protein	0	0	0	0.131200431219624	0	0.576587824120795	0	0.778650378052723	0	0	0	0.0473416191451438	0	0.650022127428016
PG1060	carboxyl-terminal protease	0.982987395269717	0	0.977340258346668	0	0.984669939420147	0	0.984610620147018	0	0.983078454620979	0	0.985508245956159	0	0.975244256975902	0
PG1061	ISPg6, transposase	0.982987395269717	0	0.977340258346668	0	0.984669939420147	0	0.984610620147018	0	33.3	0	0.985508245956159	0	0.975244256975902	0
PG1063	transcriptional regulator, putative	0.982987395269717	0	2488.91	0	0.984669939420147	0	0.984610620147018	0	0.983078454620979	0	0.0588999272761936	0	0.975244256975902	0
PG1064	dihydroorotate dehydrogenase, putative	0.982987395269717	0	0.977340258346668	0	0.984669939420147	0	0.984610620147018	0	0.983078454620979	0	0.985508245956159	0	0.975244256975902	0
PG1065	dihydroorotate dehydrogenase	0.982987395269717	0	0.977340258346668	0	0.984669939420147	0	0.984610620147018	0	0.983078454620979	0	0.985508245956159	0	0.975244256975902	0
PG1066	butyrate-acetoacetate CoA-transferase, subunit A	0.982987395269717	0	0.977340258346668	0	0.984669939420147	0	0.984610620147018	0	0.983078454620979	0	0.985508245956159	0	0.975244256975902	0
PG1067	conserved hypothetical protein	0.982987395269717	0	0.977340258346668	0	0.984669939420147	0	0.984610620147018	0	0.983078454620979	0	0.985508245956159	0	0.975244256975902	0
PG1068	conserved hypothetical protein	0.982987395269717	0	0.977340258346668	0	0.984669939420147	0	0.984610620147018	0	0.983078454620979	0	0.985508245956159	0	0.975244256975902	0
PG1069	alcohol dehydrogenase, zinc-containing, putative	0.982987395269717	0	0.977340258346668	0	0.984669939420147	0	0.984610620147018	0	0.983078454620979	0	0.985508245956159	0	0.975244256975902	0
PG1070	L-lysine 2,3-aminomutase	0.982987395269717	0	0.977340258346668	0	0.984669939420147	0	0.984610620147018	0	0.983078454620979	0	0.985508245956159	0	0.975244256975902	0
PG1071	conserved hypothetical protein	0.982987395269717	0	0.977340258346668	0	0.984669939420147	0	0.984610620147018	0	0.983078454620979	0	0.985508245956159	0	0.975244256975902	0
PG1072	MutS family protein	0.982987395269717	0	0.977340258346668	0	0.984669939420147	0	0.984610620147018	0	0.983078454620979	0	0.985508245956159	0	0.975244256975902	0
PG1073	D-lysine 5,6-aminomutase, alpha subunit	0.982987395269717	0	0.977340258346668	0	0.984669939420147	0	0.984610620147018	0	0.983078454620979	0	0.985508245956159	0	0.975244256975902	0
PG1074	D-lysine 5,6-aminomutase, beta subunit	0.982987395269717	0	0.977340258346668	0	0.984669939420147	0	0.984610620147018	0	0.983078454620979	0	0.985508245956159	0	0.975244256975902	0
PG1075	coenzyme A transferase, beta subunit	0.982987395269717	0	0.977340258346668	0	0.984669939420147	0	0.984610620147018	0	0.983078454620979	0	0.985508245956159	0	0.975244256975902	0
PG1076	acyl-CoA dehydrogenase, short-chain specific	0.982987395269717	0	0.977340258346668	0	0.984669939420147	0	0.984610620147018	0	0.983078454620979	0	0.985508245956159	0	0.975244256975902	0
PG1077	electron transfer flavoprotein, beta subunit	0.982987395269717	0	0.977340258346668	0	0.984669939420147	0	0.984610620147018	0	0.983078454620979	0	0.985508245956159	0	0.975244256975902	0
PG1078	electron transfer flavoprotein, alpha subunit	0.982987395269717	0	0.977340258346668	0	0.984669939420147	0	0.984610620147018	0	0.983078454620979	0	0.985508245956159	0	0.975244256975902	0
PG1079	enoyl-CoA hydratase-isomerase family protein	0.982987395269717	0	0.977340258346668	0	0.984669939420147	0	0.984610620147018	0	0.983078454620979	0	0.985508245956159	0	0.975244256975902	0
PG1080	3-hydroxyacyl-CoA dehydrogenase family protein	0.982987395269717	0	0.977340258346668	0	0.984669939420147	0	0.984610620147018	0	0.983078454620979	0	0.985508245956159	0	0.975244256975902	0
PG1081	acetate kinase	0.982987395269717	0	0.977340258346668	0	0.984669939420147	0	0.984610620147018	0	0.983078454620979	0	0.985508245956159	0	0.975244256975902	0
PG1082	phosphotransacetylase	0.982987395269717	0	0.977340258346668	0	0.984669939420147	0	0.984610620147018	0	0.983078454620979	0	0.985508245956159	0	0.975244256975902	0
PG1083	hypothetical protein	0.982987395269717	0	0.977340258346668	0	0.984669939420147	0	0.984610620147018	0	0.983078454620979	0	0.985508245956159	0	0.975244256975902	0
PG1084	thioredoxin family protein	0.982987395269717	0	0.977340258346668	0	0.984669939420147	0	0.984610620147018	0	0.983078454620979	0	0.985508245956159	0	0.975244256975902	0
PG1085	hypothetical protein	0.982987395269717	0	0.977340258346668	0	0.984669939420147	0	0.984610620147018	0	0.983078454620979	0	0.985508245956159	0	0.975244256975902	0
PG1087	radical SAM protein, TIGR01212 family	0.982987395269717	0	0.977340258346668	0	0.984669939420147	0	0.984610620147018	0	0.983078454620979	0	0.985508245956159	0	0.975244256975902	0
PG1088	acetyltransferase, GNAT family	0.982987395269717	0	0.977340258346668	0	0.984669939420147	0	0.984610620147018	0	0.983078454620979	0	0.985508245956159	0	0.975244256975902	0
PG1089	DNA-binding response regulator RprY	0.982987395269717	0	0.977340258346668	0	0.984669939420147	0	0.984610620147018	0	0.983078454620979	0	0.985508245956159	0	0.975244256975902	0
PG1091	DHH subfamily 1 protein	0.982987395269717	0	0.977340258346668	0	0.984669939420147	0	0.984610620147018	0	0.983078454620979	0	0.985508245956159	0	0.975244256975902	0
PG1093	hypothetical protein	0.982987395269717	0	0.977340258346668	0	0.984669939420147	0	0.984610620147018	0	0.983078454620979	0	0.985508245956159	0	0.975244256975902	0
PG1094	phosphomannomutase	0.982987395269717	0	0.977340258346668	0	0.984669939420147	0	0.984610620147018	0	0.983078454620979	0	0.985508245956159	0	0.975244256975902	0
PG1095	RNA methyltransferase, TrmA family	0.982987395269717	0	0.977340258346668	0	0.984669939420147	0	0.984610620147018	0	0.983078454620979	0	0.985508245956159	0	0.975244256975902	0
PG1096	hypothetical protein	0.982987395269717	0	0.977340258346668	0	0.984669939420147	0	0.984610620147018	0	0.983078454620979	0	0.985508245956159	0	0.975244256975902	0
PG1097	Mur ligase domain protein-alanine racemase	0.982987395269717	0	0.977340258346668	0	0.984669939420147	0	0.984610620147018	0	0.983078454620979	0	0.985508245956159	0	0.975244256975902	0
PG1098	hypothetical protein	0.982987395269717	0	0.977340258346668	0	0.984669939420147	0	0.984610620147018	0	0.983078454620979	0	0.985508245956159	0	0.975244256975902	0
PG1099	glucokinase regulator-related protein	0.982987395269717	0	0.977340258346668	0	0.984669939420147	0	0.984610620147018	0	0.983078454620979	0	0.985508245956159	0	0.975244256975902	0
PG1100	hypothetical protein	0.982987395269717	0	0.977340258346668	0	0.984669939420147	0	0.984610620147018	0	0.983078454620979	0	0.985508245956159	0	0.975244256975902	0
PG1101	sodium:solute symporter family protein	0.982987395269717	0	0.977340258346668	0	0.984669939420147	0	0.984610620147018	0	0.983078454620979	0	0.985508245956159	0	0.975244256975902	0
PG1102	hypothetical protein	0	0.996735748221337	0	0.9717532872734	0	0.993162628982303	0	0.996031553901867	0	0.998298035574742	0.985508245956159	0	0	0.997057757598406
PG1103	ATPase, AAA family	0.982987395269717	0	0.977340258346668	0	0.984669939420147	0	0.984610620147018	0	0.983078454620979	0	0.985508245956159	0	0.975244256975902	0
PG1104	conserved hypothetical protein	0.982987395269717	0	0.977340258346668	0	0.984669939420147	0	0.984610620147018	0	0.983078454620979	0	0.985508245956159	0	0.975244256975902	0
PG1105	RNA polymerase sigma-54 factor	0.982987395269717	0	0.977340258346668	0	0.984669939420147	0	0.984610620147018	0	0.983078454620979	0	0.985508245956159	0	0.975244256975902	0
PG1106	UDP-N-acetylmuramoylalanyl-D-glutamyl-2,6-diaminopimelate--D-alanyl-D-alanyl ligase	0.982987395269717	0	0.977340258346668	0	0.984669939420147	0	0.984610620147018	0	0.983078454620979	0	0.985508245956159	0	0.975244256975902	0
PG1107	hypothetical protein	0	0.9967671139337	0	0.995457747070808	0	0.993713755724515	0.151866	0.981432348417077	0	0.99902508606791	0	0.998149059343973	0	0.999340272588038
PG1108	hypothetical protein	0	0.991652800717345	0	0.937069100298928	0	0.863843464719426	0	0.996306226039508	0	0.997878485629525	0	0.996975908417375	0	0.998953868487436
PG1109	mobilization protein	0	0.999724804985855	0	0.999731882920758	0	0.999484919976686	0	0.999297543609998	0	0.99989944018216	0	0.999703841726636	0	0.999835950993655
PG1110	hypothetical protein	0	0.999344268399696	0	0.993879536555825	0	0.998171212205356	0	0.999090227666	0	0.999614119164111	0	0.998411453369533	0	0.999346465559627
PG1111	conserved hypothetical protein, authentic point mutation	0	0.99980312869982	0	0.999731882920758	0	0.999484919976686	0	0.999272029714162	0	0.99989944018216	0	0.999718410185508	0	0.999835950993655
PG1112	hypothetical protein	0	0.99980312869982	0	0.99971245723854	0	0.999484919976686	0	0.999297543609998	0	0.99989944018216	0	0.999655138821878	0	0.999835950993655
PG1113	integrase	0	0.999344268399696	0	0.996730035895728	0	0.99901494398051	0	0.997635220546287	0	0.999652697949024	0	0.999481115949093	0	0.999528070928653
PG1114	aspartate-1-decarboxylase	0.982987395269717	0	0.977340258346668	0	0.984669939420147	0	0.984610620147018	0	0.983078454620979	0	0.985508245956159	0	0.975244256975902	0
PG1115	signal recognition particle protein	1.14413e+09	0	0.977340258346668	0	0.984669939420147	0	0.984610620147018	0	0.983078454620979	0	0.985508245956159	0	0.975244256975902	0
PG1116	methylenetetrahydrofolate dehydrogenase-methenyltetrahydrofolate cyclohydrolase	0.982987395269717	0	0.977340258346668	0	0.984669939420147	0	0.984610620147018	0	0.983078454620979	0	0.985508245956159	0	0.975244256975902	0
PG1117	MATE efflux family protein	0.982987395269717	0	0.977340258346668	0	0.984669939420147	0	0.984610620147018	0	0.983078454620979	0	0.985508245956159	0	0.975244256975902	0
PG1118	clpB protein	0.982987395269717	0	0.977340258346668	0	0.984669939420147	0	0.984610620147018	0	0.983078454620979	0	0.985508245956159	0	0.975244256975902	0
PG1119	flavodoxin, putative	0.982987395269717	0	0.977340258346668	0	0.984669939420147	0	0.984610620147018	0	0.983078454620979	0	0.985508245956159	0	0.0187643051502833	0
PG1121	asparaginyl-tRNA synthetase	0.982987395269717	0	0.977340258346668	0	0.984669939420147	0	0.984610620147018	0	0.983078454620979	0	0.985508245956159	0	0.975244256975902	0
PG1122	ribosomal large subunit pseudouridine synthase B	0.982987395269717	0	0.977340258346668	0	0.984669939420147	0	0.984610620147018	0	0.983078454620979	0	0.985508245956159	0	0.975244256975902	0
PG1123	adenylosuccinate lyase	0.982987395269717	0	0.977340258346668	0	0.984669939420147	0	0.984610620147018	0	0.983078454620979	0	0.985508245956159	0	0.975244256975902	0
PG1124	ATP:cob(I)alamin adenosyltransferase, putative	0.982987395269717	0	0.977340258346668	0	0.984669939420147	0	0.984610620147018	0	0.983078454620979	0	0.985508245956159	0	0.975244256975902	0
PG1125	hypothetical protein	0.982987395269717	0	0.977340258346668	0	0.984669939420147	0	0.984610620147018	0	0.983078454620979	0	0.985508245956159	0	0.975244256975902	0
PG1126	uracil permease	0.982987395269717	0	0.977340258346668	0	0.984669939420147	0	0.984610620147018	0	0.983078454620979	0	0.985508245956159	0	0.975244256975902	0
PG1127	transcriptional regulator, AsnC Family	0.982987395269717	0	0.977340258346668	0	0.984669939420147	0	0.984610620147018	0	0.983078454620979	0	0.985508245956159	0	0.975244256975902	0
PG1128	exodeoxyribonuclease VII, large subunit	0.982987395269717	0	0.977340258346668	0	0.984669939420147	0	0.984610620147018	0	0.983078454620979	0	0.985508245956159	0	0.975244256975902	0
PG1129	ribonucleotide reductase	0.982987395269717	0	0.977340258346668	0	0.984669939420147	0	0.984610620147018	0	0.983078454620979	0	0.985508245956159	0	0.975244256975902	0
PG1130	TPR domain protein	0	0.99980312869982	0	0.999731882920758	0	0.99955315440116	8658.11	0.99929581439819	0	0.99989944018216	0	0.999718410185508	0.00958782	0.999835950993655
PG1132	valyl-tRNA synthetase	0.982987395269717	0	0.977340258346668	0	0.984669939420147	0	0.984610620147018	0	0.983078454620979	0	0.985508245956159	0	0.975244256975902	0
PG1133	hypothetical protein	0.982987395269717	0	0.977340258346668	0	0.984669939420147	0	0.984610620147018	0	0.983078454620979	0	0.252439290833315	0	0.975244256975902	0
PG1134	thioredoxin reductase	0.982987395269717	0	0.977340258346668	0	0.984669939420147	0	0.984610620147018	0	0.983078454620979	0	0.985508245956159	0	0.975244256975902	0
PG1135	bacterial sugar transferase	0.982987395269717	0	0.977340258346668	0	0.984669939420147	0	0.984610620147018	0	0.983078454620979	0	0.985508245956159	0	0.975244256975902	0
PG1136	conserved hypothetical protein	0.982987395269717	0	0.977340258346668	0	0.984669939420147	0	0.984610620147018	0	0.983078454620979	0	0.985508245956159	0	0.975244256975902	0
PG1137	porS protein	0.982987395269717	0	0.977340258346668	0	0.984669939420147	0	0.984610620147018	0	0.983078454620979	0	0.985508245956159	0	0.975244256975902	0
PG1138	pigmentation and extracellular proteinase regulator porR	0.982987395269717	0	0.977340258346668	0	0.984669939420147	0	0.984610620147018	0	0.983078454620979	0	0.985508245956159	0	0.975244256975902	0
PG1139	hypothetical protein	0.982987395269717	0	0.977340258346668	0	0.984669939420147	0	0.984610620147018	0	0.983078454620979	0	0.985508245956159	0	0.975244256975902	0
PG1140	glycosyl transferase, group 2 family protein	0.982987395269717	0	0.977340258346668	0	0.984669939420147	0	0.984610620147018	0	0.983078454620979	0	0.985508245956159	0	0.975244256975902	0
PG1141	glycosyl transferase, group 1 family protein	115463	0.99942353374541	0.977340258346668	0	0.984669939420147	0	3.66419e+08	0.998497543470849	25200000	0.997626393427472	1550	0.999481115949093	0.975244256975902	0
PG1142	exopolysaccharide synthesis-related protein	0.982987395269717	0	0.977340258346668	0	0.984669939420147	0	0.984610620147018	0	0.983078454620979	0	0.985508245956159	0	0.975244256975902	0
PG1143	sugar dehydrogenase, UDP-glucose-GDP-mannose dehydrogenase family	0	0.884533889233319	0.977340258346668	0	0.984669939420147	0	6.83612	0	0	0.99296898261842	0	0.96175950481177	0.975244256975902	0
PG1144	peptide chain release factor 2, programmed frameshift	0.982987395269717	0	0.977340258346668	0	0.984669939420147	0	0.984610620147018	0	0.983078454620979	0	0.985508245956159	0	0.975244256975902	0
PG1145	long-chain-fatty-acid--CoA ligase, putative	0.000914211392641998	0	2.00379e+07	0	4.01387e+07	0	0.748638777710289	0	0.00219024681329157	0	0.000152788785562209	0	0.195128113237459	0
PG1148	hypothetical protein	0.982987395269717	0	0	0	0.984669939420147	0	0	0	0	0	0	0.94449534618455	0.975244256975902	0
PG1149	glycosyl transferase, group 1 family protein	0.982987395269717	0	0.977340258346668	0	0.984669939420147	0	0.00187658234573318	0	8240000000	0	40600000	0	0.975244256975902	0
PG1150	hypothetical protein	0	0.999728615383012	0.977340258346668	0	0.984669939420147	0	492.205	0.976442871225916	0	0.999773661638648	0	0.99965354622346	0.975244256975902	0
PG1151	alcohol dehydrogenase, iron-containing	0.982987395269717	0	0.977340258346668	0	0.984669939420147	0	0.984610620147018	0	0.983078454620979	0	0.985508245956159	0	0.975244256975902	0
PG1152	hypothetical protein	0.982987395269717	0	0.977340258346668	0	0.984669939420147	0	0.984610620147018	0	0.983078454620979	0	0.985508245956159	0	0.975244256975902	0
PG1153	hypothetical protein	0.982987395269717	0	0.977340258346668	0	0.984669939420147	0	0.984610620147018	0	0.983078454620979	0	0.985508245956159	0	0.975244256975902	0
PG1155	ADP-heptose--LPS heptosyltransferase, putative	0.982987395269717	0	0.977340258346668	0	0.984669939420147	0	0.984610620147018	0	0.983078454620979	0	0.985508245956159	0	0.975244256975902	0
PG1156	S4 domain protein	0.982987395269717	0	0.977340258346668	0	0.984669939420147	0	0.984610620147018	0	0.983078454620979	0	0.985508245956159	0	0.975244256975902	0
PG1159	cobalamin biosynthesis protein CbiB	0.982987395269717	0	0.977340258346668	0	0.984669939420147	0	0.984610620147018	0	0.983078454620979	0	0.985508245956159	0	0.975244256975902	0
PG1160	L-threonine-O-3-phosphate decarboxylase, putative	0.982987395269717	0	0.977340258346668	0	0.984669939420147	0	0.984610620147018	0	0.983078454620979	0	0.985508245956159	0	0.975244256975902	0
PG1161	cobyric acid synthase CobQ, authentic frameshift	0.982987395269717	0	0.977340258346668	0	0.984669939420147	0	0.984610620147018	0	0.983078454620979	0	0.985508245956159	0	0.975244256975902	0
PG1162	ATP:cob(I)alamin adenosyltransferase, putative	0.982987395269717	0	0.977340258346668	0	0.984669939420147	0	0.984610620147018	0	0.983078454620979	0	0.985508245956159	0	0.975244256975902	0
PG1163	cobyrinic acid a,c-diamide synthase	0.982987395269717	0	0.977340258346668	0	0.22780994948402	0	0.984610620147018	0	0.983078454620979	0	0.985508245956159	0	0.975244256975902	0
PG1164	hypothetical protein	0.982987395269717	0	0	0.999550190923588	0	0.999564122856485	0.984610620147018	0	0.983078454620979	0	0	0.99967207522546	0.975244256975902	0
PG1165	hypothetical protein	0.982987395269717	0	0	0.999363147242987	0	0.999484919976686	0.984610620147018	0	0.983078454620979	0	0	0.99947939186463	0.975244256975902	0
PG1166	hypothetical protein	0.982987395269717	0	0	0.999731882920758	0	0.313769552942785	0.984610620147018	0	0.983078454620979	0	0	0.999718410185508	0.975244256975902	0
PG1167	hypothetical protein	0.982987395269717	0	6.11121e+07	0	0.984669939420147	0	0.984610620147018	0	0.983078454620979	0	0.985508245956159	0	0.975244256975902	0
PG1169	hypothetical protein	0.982987395269717	0	0.977340258346668	0	0.984669939420147	0	0.984610620147018	0	0.983078454620979	0	0.985508245956159	0	0.975244256975902	0
PG1170	SerB family protein	0.982987395269717	0	0.977340258346668	0	0.984669939420147	0	0.984610620147018	0	0.00707244064182784	0	0.985508245956159	0	0.975244256975902	0
PG1171	oxidoreductase, putative	0.982987395269717	0	0.977340258346668	0	0.984669939420147	0	0.984610620147018	0	0.983078454620979	0	0.985508245956159	0	0.975244256975902	0
PG1172	iron-sulfur cluster binding protein, putative	0.982987395269717	0	0.977340258346668	0	0.984669939420147	0	0.984610620147018	0	0.983078454620979	0	0.985508245956159	0	0.975244256975902	0
PG1173	YkgG family protein	0.982987395269717	0	0.977340258346668	0	0.984669939420147	0	0.984610620147018	0	0.983078454620979	0	0.985508245956159	0	0.975244256975902	0
PG1174	thioesterase family protein	0.982987395269717	0	0.977340258346668	0	0.984669939420147	0	0.984610620147018	0	0.983078454620979	0	0.985508245956159	0	0.975244256975902	0
PG1175	ABC transporter, ATP-binding protein, putative	0.982987395269717	0	0.977340258346668	0	0.984669939420147	0	0.984610620147018	0	0.983078454620979	0	0.985508245956159	0	0.975244256975902	0
PG1176	ABC transporter, ATP-binding protein, putative	0.982987395269717	0	0.977340258346668	0	0.984669939420147	0	0.984610620147018	0	0.983078454620979	0	0.985508245956159	0	0.975244256975902	0
PG1178	hypothetical protein	0.982987395269717	0	0.977340258346668	0	0.984669939420147	0	0.984610620147018	0	0.983078454620979	0	0.985508245956159	0	0.975244256975902	0
PG1179	conserved hypothetical protein	0.982987395269717	0	0.977340258346668	0	0.984669939420147	0	0.984610620147018	0	0.983078454620979	0	0.985508245956159	0	0.975244256975902	0
PG1180	membrane protein, putative	0.982987395269717	0	0.977340258346668	0	0.984669939420147	0	0.984610620147018	0	0.983078454620979	0	0.985508245956159	0	0.975244256975902	0
PG1181	transcriptional regulator, tetR family	0.982987395269717	0	0.977340258346668	0	0.984669939420147	0	0.984610620147018	0	0.983078454620979	0	0.985508245956159	0	0.975244256975902	0
PG1184	alginate O-acetyltransferase, putative	0.982987395269717	0	0.977340258346668	0	0.984669939420147	0	0.984610620147018	0	0.983078454620979	0	0.985508245956159	0	0.975244256975902	0
PG1185	hypothetical protein	0.982987395269717	0	0.977340258346668	0	0.984669939420147	0	0.984610620147018	0	0.983078454620979	0	0.985508245956159	0	0.975244256975902	0
PG1186	hypothetical protein	0.982987395269717	0	0.977340258346668	0	0.984669939420147	0	0.984610620147018	0	0.983078454620979	0	0.985508245956159	0	0.975244256975902	0
PG1187	ISPg2, transposase, degenerate	0.58757028417511	0	0.977340258346668	0	0.984669939420147	0	0.635698848841191	0	0.000158783388697028	0	5860000000	0	0.00138183397770294	0
PG1189	hypothetical protein	0.982987395269717	0	0.977340258346668	0	0.984669939420147	0	0.984610620147018	0	0.242258443688268	0	0.985508245956159	0	0.975244256975902	0
PG1190	glycerate dehydrogenase	0.982987395269717	0	0.977340258346668	0	0.984669939420147	0	0.984610620147018	0	0.983078454620979	0	0.985508245956159	0	0.975244256975902	0
PG1195	8-amino-7-oxononanoate synthase	0.982987395269717	0	0.977340258346668	0	0.984669939420147	0	0.984610620147018	0	0.983078454620979	0	0.985508245956159	0	0.975244256975902	0
PG1196	hypothetical protein	0.982987395269717	0	0.977340258346668	0	0.984669939420147	0	0.984610620147018	0	0.983078454620979	0	0.985508245956159	0	0.975244256975902	0
PG1198	hypothetical protein	0.982987395269717	0	0.977340258346668	0	0.984669939420147	0	0.984610620147018	0	0.983078454620979	0	0.985508245956159	0	0.975244256975902	0
PG1199	hypothetical protein	0.982987395269717	0	0.977340258346668	0	0.984669939420147	0	0.984610620147018	0	0.983078454620979	0	0.985508245956159	0	0	0.999835950993655
PG1200	hypothetical protein	0.982987395269717	0	0.079704451783626	0	0.984669939420147	0	0.984610620147018	0	0.983078454620979	0	0.985508245956159	0	0	0.999500210815106
PG1201	conserved hypothetical protein, degenerate	0	0.999724804985855	0.448350579293576	0	0.984669939420147	0	0	0.998879972877897	0	0.999874698328963	0	0.99965354622346	0	0.9996577715179
PG1202	hypothetical protein	0	0.999223879184767	0	0.999336002760457	0	0.999053969621878	0	0.998828856704886	0	0.999715290293174	0	0.999293500964906	0	0.99907691600064
PG1203	transcriptional regulator, putative	0	0.99976960941647	0	0.999550190923588	0	0.99914439277958	0	0.999284246770158	0	0.99989944018216	0	0.999644372636047	0	0.999835950993655
PG1205	DNA-binding protein, histone-like family	0	0.993008622497652	0.977340258346668	0	0.984669939420147	0	0	0.998725069199322	0	0.99989944018216	0	0.925216648344031	0	0.964987430770473
PG1206	hypothetical protein	0.258454	0	0.977340258346668	0	0.984669939420147	0	341194	0	2850	0	1520000	0	0	0.999340272588038
PG1207	hypothetical protein	0	0.99980312869982	0.977340258346668	0	0.984669939420147	0	0	0.99929581439819	0	0.99989289238652	0	0.999718410185508	0	0.999823239026366
PG1208	dnaK protein	0.982987395269717	0	0.977340258346668	0	0.984669939420147	0	0.984610620147018	0	0.983078454620979	0	0.985508245956159	0	0.975244256975902	0
PG1209	hypothetical protein	0.982987395269717	0	0.977340258346668	0	0.984669939420147	0	0.984610620147018	0	0.983078454620979	0	0.985508245956159	0	0.975244256975902	0
PG1210	peptidase, M24 family	0.982987395269717	0	0.977340258346668	0	0.984669939420147	0	0.984610620147018	0	0.983078454620979	0	0.985508245956159	0	0.975244256975902	0
PG1211	hexapeptide transferase family protein	0.982987395269717	0	0.977340258346668	0	0.984669939420147	0	0.984610620147018	0	0.983078454620979	0	0.985508245956159	0	0.975244256975902	0
PG1212	TPR domain protein	0.982987395269717	0	0.977340258346668	0	0.984669939420147	0	0.984610620147018	0	0.983078454620979	0	0.985508245956159	0	0.975244256975902	0
PG1213	ribonuclease H	0.982987395269717	0	0.977340258346668	0	0.984669939420147	0	0.984610620147018	0	0.983078454620979	0	0.985508245956159	0	0.975244256975902	0
PG1214	hypothetical protein	0.982987395269717	0	0.977340258346668	0	0.984669939420147	0	0.984610620147018	0	0.983078454620979	0	0.985508245956159	0	0.975244256975902	0
PG1215	lipoprotein protein, putative	0.00130129715947845	0	0.977340258346668	0	0.984669939420147	0	0.101709601639213	0	0.0486368766173005	0	0.985508245956159	0	0.298766047964615	0
PG1216	hypothetical protein	0.982987395269717	0	0.977340258346668	0	0.984669939420147	0	0.984610620147018	0	0.983078454620979	0	0.985508245956159	0	0.975244256975902	0
PG1217	hypothetical protein	0.982987395269717	0	0.977340258346668	0	0.984669939420147	0	0.984610620147018	0	0.983078454620979	0	0.985508245956159	0	0.975244256975902	0
PG1218	hypothetical protein	0.982987395269717	0	0.977340258346668	0	0.984669939420147	0	0.984610620147018	0	0.983078454620979	0	0.985508245956159	0	0.975244256975902	0
PG1219	hypothetical protein	0.982987395269717	0	0.977340258346668	0	0.984669939420147	0	0.984610620147018	0	0.983078454620979	0	0.985508245956159	0	0.975244256975902	0
PG1220	erythronate-4-phosphate dehydrogenase, putative	0.982987395269717	0	0.977340258346668	0	0.984669939420147	0	0.984610620147018	0	0.983078454620979	0	0.985508245956159	0	0.975244256975902	0
PG1221	oxidoreductase, short chain dehydrogenase-reductase family	0.982987395269717	0	0.977340258346668	0	0.984669939420147	0	0.984610620147018	0	0.983078454620979	0	0.985508245956159	0	0.975244256975902	0
PG1222	hypothetical protein	0	0	0.00258282196177132	0	0.984669939420147	0	1319.28	0	0	0	0	0	0.975244256975902	0
PG1223	hypothetical protein	0.982987395269717	0	0.977340258346668	0	0.984669939420147	0	0.984610620147018	0	0.983078454620979	0	0.985508245956159	0	0.975244256975902	0
PG1224	ABC transporter, periplasmic substrate-binding protein, putative, degenerate	0.982987395269717	0	0.977340258346668	0	0.984669939420147	0	0.984610620147018	0	0.983078454620979	0	0.985508245956159	0	0.975244256975902	0
PG1225	ABC transporter, ATP-binding protein	0.982987395269717	0	0.977340258346668	0	0.984669939420147	0	0.984610620147018	0	0.983078454620979	0	0.985508245956159	0	0.975244256975902	0
PG1226	peptidyl-prolyl cis-trans isomerase, cyclophilin-type	0.982987395269717	0	0.977340258346668	0	0.984669939420147	0	0.984610620147018	0	0.983078454620979	0	0.985508245956159	0	0.975244256975902	0
PG1229	hypothetical protein	0.982987395269717	0	0.977340258346668	0	0.984669939420147	0	0.984610620147018	0	0.983078454620979	0	0.985508245956159	0	0.975244256975902	0
PG1230	hypothetical protein	0.982987395269717	0	0.977340258346668	0	0.984669939420147	0	0.984610620147018	0	0.983078454620979	0	0.985508245956159	0	0.975244256975902	0
PG1232	glutamate dehydrogenase, NAD-specific	0.982987395269717	0	0.977340258346668	0	0.984669939420147	0	0.984610620147018	0	0.983078454620979	0	0.985508245956159	0	0.975244256975902	0
PG1233	hypothetical protein	0.982987395269717	0	0.0887215561984028	0	0.984669939420147	0	0.984610620147018	0	0.983078454620979	0	0.985508245956159	0	0.975244256975902	0
PG1234	hypothetical protein	0.982987395269717	0.99980312869982	0.977340258346668	0.999731882920758	0.984669939420147	0.999564122856485	0.984610620147018	0.999297543609998	0.983078454620979	0.99989944018216	0.985508245956159	0.999718410185508	0.975244256975902	0.999835950993655
PG1235	epimerase-reductase, putative	0.982987395269717	0	0.977340258346668	0	0.984669939420147	0	0.984610620147018	0	0.983078454620979	0	0.985508245956159	0	0.975244256975902	0
PG1236	hypothetical protein	0.982987395269717	0	0.977340258346668	0	0.984669939420147	0	0.984610620147018	0	0.983078454620979	0	0.985508245956159	0	0.975244256975902	0
PG1237	transcriptional regulator, LuxR family	0.982987395269717	0	0.977340258346668	0	0.984669939420147	0	0.984610620147018	0	0.983078454620979	0	0.985508245956159	0	0.975244256975902	0
PG1238	ribosomal large subunit pseudouridine synthase family protein	0.93523085886865	0	0.977340258346668	0	0.984669939420147	0	0.984610620147018	0	0.983078454620979	0	0.985508245956159	0	0.975244256975902	0
PG1239	3-oxoacyl-(acyl-carrier-protein) reductase	0.982987395269717	0	0.977340258346668	0	0.984669939420147	0	0.984610620147018	0	0.983078454620979	0	0.985508245956159	0	0.975244256975902	0
PG1240	transcriptional regulator, tetR family	0.982987395269717	0	0.977340258346668	0	0.173985331662972	0	0.984610620147018	0	0.983078454620979	0	0.985508245956159	0	642.103	0
PG1241	GTP-binding protein Lepa	0.982987395269717	0	0.977340258346668	0	0.984669939420147	0	0.984610620147018	0	0.983078454620979	0	0.985508245956159	0	0.975244256975902	0
PG1242	replicative DNA helicase	0.982987395269717	0	0.977340258346668	0	0.984669939420147	0	0.984610620147018	0	0.983078454620979	0	0.985508245956159	0	0.975244256975902	0
PG1246	alanyl-tRNA synthetase	0.982987395269717	0	0.977340258346668	0	0.984669939420147	0	0.984610620147018	0	0.983078454620979	0	0.985508245956159	0	0.975244256975902	0
PG1247	3-dehydroquinate synthase	0.982987395269717	0	0.977340258346668	0	0.984669939420147	0	0.984610620147018	0	0.983078454620979	0	0.985508245956159	0	0.975244256975902	0
PG1248	conserved hypothetical protein	0.982987395269717	0	0.977340258346668	0	0.984669939420147	0	0.984610620147018	0	0.983078454620979	0	0.985508245956159	0	0.975244256975902	0
PG1249	1-acyl-sn-glycerol-3-phosphate acetyltransferase, putative	0.982987395269717	0	0.977340258346668	0	0.984669939420147	0	0.984610620147018	0	0.983078454620979	0	0.985508245956159	0	0.975244256975902	0
PG1250	hypothetical protein	0.982987395269717	0	0.977340258346668	0	0.984669939420147	0	0.984610620147018	0	0.983078454620979	0	0.000151860872365816	0	0.975244256975902	0
PG1251	hypothetical protein	0.982987395269717	0	0.977340258346668	0	0.984669939420147	0	0.984610620147018	0	0.983078454620979	0	0.985508245956159	0	0.975244256975902	0
PG1252	membrane protein, putative	0.982987395269717	0	0.977340258346668	0	0.984669939420147	0	0.984610620147018	0	0.983078454620979	0	0.985508245956159	0	0.975244256975902	0
PG1253	DNA ligase, NAD-dependent	0.982987395269717	0	0.977340258346668	0	0.984669939420147	0	0.984610620147018	0	0.983078454620979	0	0.985508245956159	0	0.975244256975902	0
PG1254	acetyltransferase, GNAT family	0.982987395269717	0	0.977340258346668	0	0.984669939420147	0	0.984610620147018	0	0.983078454620979	0	0.985508245956159	0	0.975244256975902	0
PG1255	recombination protein RecR	0.982987395269717	0	0.977340258346668	0	0.984669939420147	0	0.984610620147018	0	0.983078454620979	0	0.985508245956159	0	0.975244256975902	0
PG1256	ribonuclease, Rne-Rng family	0.982987395269717	0	0.977340258346668	0	0.984669939420147	0	0.984610620147018	0	0.983078454620979	0	0.985508245956159	0	0.975244256975902	0
PG1257	hypothetical protein	0.982987395269717	0.99980312869982	0.977340258346668	0.999731882920758	0.984669939420147	0.999564122856485	0.984610620147018	0.999297543609998	0.983078454620979	0.99989944018216	0.985508245956159	0.999655138821878	0.975244256975902	0.99978056026916
PG1258	DNA-binding protein HU	0.982987395269717	0	0.977340258346668	0	0.984669939420147	0	0.984610620147018	0	0.983078454620979	0	0.985508245956159	0	0.975244256975902	0
PG1259	anaerobic ribonucleoside-triphosphate reductase activating protein	0.982987395269717	0	0.977340258346668	0	0.984669939420147	0	0.984610620147018	0	0.983078454620979	0	0.985508245956159	0	0.975244256975902	0
PG1260	anaerobic ribonucleoside-triphosphate reductase, putative	0.982987395269717	0	0.977340258346668	0	0.984669939420147	0	0.984610620147018	0	0.983078454620979	0	0.985508245956159	0	0.975244256975902	0
PG1268	hypothetical protein	0.982987395269717	0	0.859803180589404	0	0.933309340899426	0	0.984610620147018	0	0.983078454620979	0	0.985508245956159	0	0.975244256975902	0
PG1269	delta-1-pyrroline-5-carboxylate dehydrogenase	0.982987395269717	0	0.977340258346668	0	0.984669939420147	0	0.984610620147018	0	0.983078454620979	0	0.985508245956159	0	0.975244256975902	0
PG1270	conserved hypothetical protein	0.982987395269717	0	0.977340258346668	0	0.984669939420147	0	0.984610620147018	0	0.983078454620979	0	0.985508245956159	0	0.975244256975902	0
PG1271	acetylornithine aminotransferase, putative	0.982987395269717	0	0.977340258346668	0	0.984669939420147	0	0.984610620147018	0	0.983078454620979	0	0.985508245956159	0	0.975244256975902	0
PG1273	hypothetical protein	0.982987395269717	0	0.977340258346668	0	0.984669939420147	0	0.984610620147018	0	0.983078454620979	0	0.985508245956159	0	0.975244256975902	0
PG1277	UDP-glucose-6 dehydrogenase, putative	0.982987395269717	0	0.977340258346668	0	0.984669939420147	0	0.984610620147018	0	0.983078454620979	0	0.985508245956159	0	0.975244256975902	0
PG1278	phosphoserine aminotransferase	0.982987395269717	0	0.977340258346668	0	0.984669939420147	0	0.984610620147018	0	0.983078454620979	0	0.985508245956159	0	0.975244256975902	0
PG1279	D-isomer specific 2-hydroxyacid dehydrogenase family protein	0.982987395269717	0	0.977340258346668	0	0.984669939420147	0	0.984610620147018	0	0.983078454620979	0	0.985508245956159	0	0.975244256975902	0
PG1280	conserved hypothetical protein	0.982987395269717	0	0.977340258346668	0	0.984669939420147	0	0.984610620147018	0	0.983078454620979	0	0.985508245956159	0	0.975244256975902	0
PG1281	hypothetical protein	0.982987395269717	0	0.977340258346668	0	0.984669939420147	0	0.984610620147018	0	0.983078454620979	0	0.985508245956159	0	0.975244256975902	0
PG1282	conserved hypothetical protein	0.982987395269717	0	0.977340258346668	0	0.984669939420147	0	0.984610620147018	0	0.983078454620979	0	0.985508245956159	0	0.975244256975902	0
PG1283	conserved hypothetical protein	0.982987395269717	0	0.977340258346668	0	0.984669939420147	0	0.984610620147018	0	0.983078454620979	0	0.985508245956159	0	0.975244256975902	0
PG1285	glucosamine-6-phosphate isomerase, putative	0.982987395269717	0	0.977340258346668	0	0.984669939420147	0	0.984610620147018	0	0.983078454620979	0	0.985508245956159	0	0.975244256975902	0
PG1286	ferritin	0.982987395269717	0	0.977340258346668	0	0.984669939420147	0	0.984610620147018	0	0.983078454620979	0	0.985508245956159	0	0.975244256975902	0
PG1288	GDP-mannose 4,6-dehydratase	0.982987395269717	0	0.977340258346668	0	0.984669939420147	0	0.984610620147018	0	0.983078454620979	0	0.985508245956159	0	0.975244256975902	0
PG1289	GDP-fucose synthetase	0.982987395269717	0	0.977340258346668	0	0.984669939420147	0	0.984610620147018	0	0.983078454620979	0	0.985508245956159	0	0.975244256975902	0
PG1290	branched-chain amino acid aminotransferase	0.982987395269717	0	0.977340258346668	0	0.984669939420147	0	0.984610620147018	0	0.983078454620979	0	0.985508245956159	0	0.975244256975902	0
PG1291	hypothetical protein	0.982987395269717	0	0.977340258346668	0	0.984669939420147	0	0.984610620147018	0	0.983078454620979	0	0.985508245956159	0	0.975244256975902	0
PG1294	ferrous iron transport protein B	0.982987395269717	0	0.977340258346668	0	0.984669939420147	0	0.984610620147018	0	0.983078454620979	0	0.985508245956159	0	0.975244256975902	0
PG1296	hypothetical protein	0.982987395269717	0	0.977340258346668	0	0.984669939420147	0	0.984610620147018	0	0.983078454620979	0	0.985508245956159	0	0.975244256975902	0
PG1297	ribosomal protein S1	0.982987395269717	0	0.977340258346668	0	0.984669939420147	0	0.984610620147018	0	0.983078454620979	0	0.985508245956159	0	0.975244256975902	0
PG1300	conserved hypothetical protein	0.982987395269717	0	39398.1	0	0.984669939420147	0	3.2844e+06	0	0.983078454620979	0	0.985508245956159	0	0.975244256975902	0
PG1301	hypothetical protein	0.982987395269717	0	0.977340258346668	0	0.984669939420147	0	0.984610620147018	0	0.983078454620979	0	0.985508245956159	0	0.975244256975902	0
PG1302	hypothetical protein	0.982987395269717	0	0.977340258346668	0	0.984669939420147	0	0.984610620147018	0	0.983078454620979	0	0.985508245956159	0	0.975244256975902	0
PG1303	helicase, putative	0.982987395269717	0	0.977340258346668	0	0.984669939420147	0	0.984610620147018	0	0.983078454620979	0	0.985508245956159	0	0.975244256975902	0
PG1304	hypothetical protein	0.982987395269717	0	0.977340258346668	0	0.984669939420147	0	0.984610620147018	0	0.983078454620979	0	0.985508245956159	0	0.975244256975902	0
PG1305	glycine cleavage system P protein	0.982987395269717	0	0.977340258346668	0	0.984669939420147	0	0.984610620147018	0	0.983078454620979	0	0.985508245956159	0	0.975244256975902	0
PG1306	metallo-beta-lactamase family protein	0.982987395269717	0	0.491504247982856	0	0.984669939420147	0	0.984610620147018	0	0.983078454620979	0	0.985508245956159	0	0.975244256975902	0
PG1307	glucose-inhibited division protein B	0.982987395269717	0	0.977340258346668	0	0.984669939420147	0	0.984610620147018	0	0.983078454620979	0	0.985508245956159	0	0.975244256975902	0
PG1308	hypothetical protein	0.982987395269717	0	0.977340258346668	0	0.984669939420147	0	0.984610620147018	0	0.983078454620979	0	0.985508245956159	0	0.975244256975902	0
PG1310	exsB protein	0.982987395269717	0	0.977340258346668	0	0.984669939420147	0	0.984610620147018	0	0.983078454620979	0	0.985508245956159	0	0.975244256975902	0
PG1311	conserved hypothetical protein	0.982987395269717	0	0.977340258346668	0	0.984669939420147	0	0.984610620147018	0	0.983078454620979	0	0.985508245956159	0	0.975244256975902	0
PG1312	capA protein, putative	0.982987395269717	0	0.977340258346668	0	0.984669939420147	0	0.984610620147018	0	0.983078454620979	0	0.985508245956159	0	0.975244256975902	0
PG1313	dipeptidase-related protein	0.982987395269717	0	0.977340258346668	0	0.984669939420147	0	0.984610620147018	0	0.983078454620979	0	0.985508245956159	0	0.975244256975902	0
PG1314	chorismate synthase	0.982987395269717	0	0.977340258346668	0	0.984669939420147	0	0.984610620147018	0	0.983078454620979	0	0.985508245956159	0	0.975244256975902	0
PG1315	peptidyl-prolyl cis-trans isomerase SlyD, FKBP-type	0.982987395269717	0	0.977340258346668	0	0.984669939420147	0	0.984610620147018	0	0.983078454620979	0	0.985508245956159	0	0.975244256975902	0
PG1316	hypothetical protein	0.982987395269717	0	0.977340258346668	0	0.984669939420147	0	0.984610620147018	0	0.983078454620979	0	0.985508245956159	0	0.975244256975902	0
PG1317	hypothetical protein	0.982987395269717	0	0.977340258346668	0	0.984669939420147	0	0.984610620147018	0	0.983078454620979	0	0.985508245956159	0	0.975244256975902	0
PG1318	RNA polymerase sigma-70 factor, ECF subfamily	0.982987395269717	0	0.977340258346668	0	0.984669939420147	0	0.984610620147018	0	0.983078454620979	0	0.985508245956159	0	0.975244256975902	0
PG1321	formate--tetrahydrofolate ligase	0.982987395269717	0	0.977340258346668	0	0.984669939420147	0	0.984610620147018	0	0.983078454620979	0	0.985508245956159	0	0.975244256975902	0
PG1323	PhoH family protein	0.982987395269717	0	0.977340258346668	0	0.984669939420147	0	0.984610620147018	0	0.983078454620979	0	0.985508245956159	0	0.975244256975902	0
PG1324	crossover junction endodeoxyribonuclease RuvC	0.982987395269717	0	0.977340258346668	0	0.984669939420147	0	0.984610620147018	0	0.983078454620979	0	0.985508245956159	0	0.975244256975902	0
PG1325	hypothetical protein	0.982987395269717	0	0.977340258346668	0	0.984669939420147	0	0.984610620147018	0	0.983078454620979	0	0.985508245956159	0	0.975244256975902	0
PG1326	hemagglutinin, putative	0.982987395269717	0	0	0.99915337513532	0.984669939420147	0	0	0.98578537776542	0.983078454620979	0	0	0.761192367784469	0.975244256975902	0
PG1327	aminotransferase, putative	0.982987395269717	0	0.977340258346668	0	0.984669939420147	0	0.984610620147018	0	0.983078454620979	0	0.985508245956159	0	0.975244256975902	0
PG1328	CoA ligase family protein	0.982987395269717	0	0.977340258346668	0	0.984669939420147	0	0.984610620147018	0	0.983078454620979	0	0.985508245956159	0	0.975244256975902	0
PG1329	ISPg5, transposase Orf2, degenerate	0.982987395269717	0	0.977340258346668	0	0.984669939420147	0	0.984610620147018	0	0.983078454620979	0	0.985508245956159	0	0.975244256975902	0
PG1330	large conductance mechanosensitive channel protein	0.982987395269717	0	0.977340258346668	0	0.984669939420147	0	0.984610620147018	0	0.983078454620979	0	0.985508245956159	0	0.975244256975902	0
PG1331	NAD(P) transhydrogenase, alpha subunit, authentic frameshift	0.982987395269717	0	0.977340258346668	0	0.984669939420147	0	0.984610620147018	0	0.983078454620979	0	0.985508245956159	0	0.975244256975902	0
PG1333	hypothetical protein	0.982987395269717	0	0.977340258346668	0	0.984669939420147	0	0.984610620147018	0	0.983078454620979	0	0.985508245956159	0	0.975244256975902	0
PG1334	band 7-Mec-2 family protein	0.982987395269717	0	0.977340258346668	0	0.984669939420147	0	0.984610620147018	0	0.983078454620979	0	0.985508245956159	0	0.917967562794745	0
PG1335	membrane protein, putative	0.982987395269717	0.99902326844018	0.977340258346668	0.997040767161055	0.984669939420147	0.996190417548507	0.984610620147018	0.996919138833244	0.983078454620979	0.998685063900052	0.985508245956159	0.989996985140203	0.975244256975902	0.95507213671579
PG1337	umuD protein	0.982987395269717	0	0.977340258346668	0	0.984669939420147	0	0.984610620147018	0	0.983078454620979	0	0.985508245956159	0	0.975244256975902	0
PG1338	umuC protein	0.982987395269717	0	0.977340258346668	0	0.984669939420147	0	0.984610620147018	0	0.983078454620979	0	0.985508245956159	0	0.975244256975902	0
PG1340	L-lactate permease	0.982987395269717	0	0.977340258346668	0	0.984669939420147	0	0.984610620147018	0	0.983078454620979	0	0.985508245956159	0	0.975244256975902	0
PG1341	hypothetical protein	0.982987395269717	0	0.977340258346668	0	0.984669939420147	0	0.984610620147018	0	0.983078454620979	0	0.985508245956159	0	0.975244256975902	0
PG1342	UDP-N-acetylenolpyruvoylglucosamine reductase	0.982987395269717	0	0.977340258346668	0	0.984669939420147	0	0.984610620147018	0	0.983078454620979	0	0.985508245956159	0	0.975244256975902	0
PG1343	lipoate-protein ligase B	0.982987395269717	0	0.977340258346668	0	0.984669939420147	0	0.984610620147018	0	0.983078454620979	0	0.985508245956159	0	0.975244256975902	0
PG1345	glycosyl transferase, group 1 family protein	0.982987395269717	0	0.977340258346668	0	0.984669939420147	0	0.984610620147018	0	0.983078454620979	0	0.985508245956159	0	0.975244256975902	0
PG1346	glycosyl transferase, group 1 family protein	0.982987395269717	0	0.977340258346668	0	0.984669939420147	0	0.984610620147018	0	0.983078454620979	0	0.985508245956159	0	0.975244256975902	0
PG1347	conserved hypothetical protein	0.982987395269717	0	0.977340258346668	0	0.984669939420147	0	0.984610620147018	0	0.983078454620979	0	0.985508245956159	0	0.975244256975902	0
PG1348	conserved hypothetical protein TIGR00147	0.982987395269717	0	0.977340258346668	0	0.984669939420147	0	0.984610620147018	0	0.983078454620979	0	0.985508245956159	0	0.975244256975902	0
PG1351	hypothetical protein	0.982987395269717	0	0.977340258346668	0	0.984669939420147	0	0.984610620147018	0	0.983078454620979	0	0.985508245956159	0	0.975244256975902	0
PG1352	hypothetical protein	0.982987395269717	0	0.977340258346668	0	0.984669939420147	0	0.984610620147018	0	0.983078454620979	0	0.985508245956159	0	0.975244256975902	0
PG1353	orotate phosphoribosyltransferase	0.982987395269717	0	0.977340258346668	0	0.984669939420147	0	0.984610620147018	0	0.983078454620979	0	0.985508245956159	0	0.975244256975902	0
PG1354	hydrolase, carbon-nitrogen family	0.982987395269717	0	0.977340258346668	0	0.984669939420147	0	0.984610620147018	0	0.983078454620979	0	0.985508245956159	0	0.975244256975902	0
PG1355	acyltransferase, putative	0.982987395269717	0	0.977340258346668	0	0.984669939420147	0	0.984610620147018	0	0.983078454620979	0	0.985508245956159	0	0.975244256975902	0
PG1356	hypothetical protein	0.982987395269717	0	0.977340258346668	0	0.984669939420147	0	0.984610620147018	0	0.983078454620979	0	0.985508245956159	0	0.975244256975902	0
PG1357	hypothetical protein	0.982987395269717	0.999503554407804	0.977340258346668	0.999376752100448	0.984669939420147	0.99617289677649	0.984610620147018	0.997484885644512	0.983078454620979	0.99973084840917	0.985508245956159	0.998351817848977	0.975244256975902	0.99907691600064
PG1358	acetyltransferase, GNAT family	0.982987395269717	0	0.977340258346668	0	0.984669939420147	0	0.984610620147018	0	0.983078454620979	0	0.985508245956159	0	0.975244256975902	0
PG1359	hypothetical protein	0.982987395269717	0	0.977340258346668	0	0.984669939420147	0	0.984610620147018	0	0.983078454620979	0	0.985508245956159	0	0.975244256975902	0
PG1360	phosphoribosylamine--glycine ligase	0.982987395269717	0	0.977340258346668	0	0.984669939420147	0	0.984610620147018	0	0.983078454620979	0	0.985508245956159	0	0.975244256975902	0
PG1361	dipeptidyl aminopeptidase IV, putative	0.982987395269717	0	0.977340258346668	0	0.166844380181991	0	0.984610620147018	0	0.983078454620979	0	0.985508245956159	0	0.975244256975902	0
PG1362	conserved hypothetical protein	0.982987395269717	0	0.977340258346668	0	0.984669939420147	0	0.984610620147018	0	0.983078454620979	0	0.985508245956159	0	0.975244256975902	0
PG1363	hypothetical protein	0.982987395269717	0	0.977340258346668	0	0.984669939420147	0	0.984610620147018	0	0.983078454620979	0	0.985508245956159	0	0.211929643761641	0
PG1364	1-deoxy-D-xylulose 5-phosphate reductoisomerase	0.982987395269717	0	0.977340258346668	0	0.984669939420147	0	0.984610620147018	0	0.983078454620979	0	0.985508245956159	0	0.975244256975902	0
PG1365	16S rRNA processing protein RimM, putative	0.982987395269717	0	0.977340258346668	0	0.984669939420147	0	0.984610620147018	0	0.983078454620979	0	0.985508245956159	0	0.975244256975902	0
PG1366	UDP-N-acetylglucosamine 1-carboxyvinyltransferase	0.982987395269717	0	0.977340258346668	0	0.984669939420147	0	0.984610620147018	0	0.983078454620979	0	0.985508245956159	0	0.975244256975902	0
PG1367	hypothetical protein	0.982987395269717	0	0.977340258346668	0	0.984669939420147	0	0.984610620147018	0	0.983078454620979	0	0.985508245956159	0	0.975244256975902	0
PG1368	glucose-6-phosphate isomerase	0.982987395269717	0	0.977340258346668	0	0.984669939420147	0	0.984610620147018	0	0.983078454620979	0	0.985508245956159	0	0.975244256975902	0
PG1369	glycerol-3-phosphate dehydrogenase (NAD(P)+)	0.982987395269717	0	0.977340258346668	0	0.984669939420147	0	0.984610620147018	0	0.983078454620979	0	0.985508245956159	0	0.975244256975902	0
PG1370	lysyl-tRNA synthetase	0.982987395269717	0	0.977340258346668	0	0.984669939420147	0	0.984610620147018	0	0.983078454620979	0	0.985508245956159	0	0.975244256975902	0
PG1371	phosphorylase family protein	0.982987395269717	0	0.977340258346668	0	0.193076626491969	0	0.984610620147018	0	0.983078454620979	0	0.985508245956159	0	0.975244256975902	0
PG1372	hypothetical protein	0.982987395269717	0	0.977340258346668	0	0.984669939420147	0	0.984610620147018	0	0.983078454620979	0	0.985508245956159	0	0.975244256975902	0
PG1373	hypothetical protein	0.982987395269717	0	0.977340258346668	0	0.984669939420147	0	0.984610620147018	0	0.983078454620979	0	0.985508245956159	0	0	0.953786251919172
PG1374	immunoreactive 47 kDa antigen PG97	0.982987395269717	0	0.977340258346668	0	0.984669939420147	0	0.984610620147018	0	0.983078454620979	0	0.985508245956159	0	0.975244256975902	0
PG1375	hypothetical protein	0.982987395269717	0	0.977340258346668	0	0.984669939420147	0	0.984610620147018	0	0.983078454620979	0	0.985508245956159	0	0.975244256975902	0
PG1378	A-G-specific adenine glycosylase	0.982987395269717	0	0.977340258346668	0	0.984669939420147	0	0.984610620147018	0	0.983078454620979	0	0.985508245956159	0	0.975244256975902	0
PG1379	ABC transporter, periplasmic substrate-binding protein, putative	0.982987395269717	0	0.977340258346668	0	0.984669939420147	0	0.984610620147018	0	0.983078454620979	0	0.985508245956159	0	0.975244256975902	0
PG1380	ABC transporter, ATP-binding protein	0.982987395269717	0	0.977340258346668	0	0.984669939420147	0	0.984610620147018	0	0.983078454620979	0	0.985508245956159	0	0.975244256975902	0
PG1381	ABC transporter, permease protein	0.982987395269717	0	0.977340258346668	0	0.984669939420147	0	0.984610620147018	0	0.983078454620979	0	0.985508245956159	0	0.975244256975902	0
PG1382	hypothetical protein	0.982987395269717	0	0.977340258346668	0	0.984669939420147	0	0.984610620147018	0	0.983078454620979	0	0.985508245956159	0	0.975244256975902	0
PG1383	amino acid exporter, putative	0.982987395269717	0	0.977340258346668	0	0.984669939420147	0	0.984610620147018	0	0.983078454620979	0	0.985508245956159	0	0.975244256975902	0
PG1385	TPR domain protein	0.982987395269717	0	0.977340258346668	0	0.984669939420147	0	0.984610620147018	0	0.983078454620979	0	0.985508245956159	0	0.0605394961176032	0
PG1386	DNA gyrase, A subunit	0.982987395269717	0	0.977340258346668	0	0.984669939420147	0	0.984610620147018	0	0.983078454620979	0	0.985508245956159	0	0.975244256975902	0
PG1387	hypothetical protein	0.982987395269717	0	0.977340258346668	0	0.984669939420147	0	0.984610620147018	0	0.390606874965574	0	0.985508245956159	0	0.975244256975902	0
PG1388	hypothetical protein	0.982987395269717	0	0.977340258346668	0	0.984669939420147	0	0.984610620147018	0	0.983078454620979	0	0.985508245956159	0	0.975244256975902	0
PG1389	DNA-binding protein, histone-like family	0.982987395269717	0	0.977340258346668	0	0.984669939420147	0	0.984610620147018	0	0.983078454620979	0	0.985508245956159	0	0.975244256975902	0
PG1391	hypothetical protein	0.982987395269717	0	0.977340258346668	0	0.984669939420147	0	0.984610620147018	0	0.983078454620979	0	0.985508245956159	0	0.975244256975902	0
PG1392	rod shape-determining protein RodA, putative	0.982987395269717	0	0.977340258346668	0	0.984669939420147	0	0.984610620147018	0	0.983078454620979	0	0.985508245956159	0	0.975244256975902	0
PG1393	penicillin-binding protein 2, putative	0.982987395269717	0	0.977340258346668	0	0.984669939420147	0	0.984610620147018	0	0.983078454620979	0	0.985508245956159	0	0.975244256975902	0
PG1394	hypothetical protein	0.982987395269717	0	0.977340258346668	0	0.984669939420147	0	0.984610620147018	0	0.983078454620979	0	0.985508245956159	0	0.975244256975902	0
PG1395	cell shape-determining protein MreC, putative	0.0520752717384179	0	0.977340258346668	0	0.0548819016047431	0	0.984610620147018	0	0.983078454620979	0	0.985508245956159	0	0.975244256975902	0
PG1396	cell shape-determining protein MreB	0.982987395269717	0	0.977340258346668	0	0.984669939420147	0	0.984610620147018	0	0.983078454620979	0	0.985508245956159	0	0.975244256975902	0
PG1397	phosphoribosylaminoimidazolecarboxamide formyltransferase-IMP cyclohydrolase	0.982987395269717	0	0.977340258346668	0	0.984669939420147	0	0.984610620147018	0	0.983078454620979	0	0.985508245956159	0	0.975244256975902	0
PG1398	hypothetical protein	0.982987395269717	0	0.00195055101976487	0	0.984669939420147	0	0.132969485317791	0	0.983078454620979	0	0.825490868076772	0	1.29913e+08	0
PG1401	beta-eliminating lyase	0.982987395269717	0	0.977340258346668	0	0.984669939420147	0	0.984610620147018	0	0.983078454620979	0	0.985508245956159	0	0.975244256975902	0
PG1402	AP endonuclease domain protein	0.982987395269717	0	0.977340258346668	0	0.984669939420147	0	0.984610620147018	0	0.983078454620979	0	0.985508245956159	0	0.975244256975902	0
PG1403	rhomboid family protein	0.982987395269717	0	0.977340258346668	0	0.984669939420147	0	0.984610620147018	0	0.983078454620979	0	0.985508245956159	0	0.975244256975902	0
PG1404	rhomboid family protein	0.982987395269717	0	0.977340258346668	0	0.984669939420147	0	0.984610620147018	0	0.983078454620979	0	0.985508245956159	0	0.975244256975902	0
PG1405	hypothetical protein	0.982987395269717	0	0.977340258346668	0	0.984669939420147	0	0.984610620147018	0	0.983078454620979	0	0.985508245956159	0	0.975244256975902	0
PG1406	ISPg2, transposase, truncation	0.982987395269717	0	0.977340258346668	0	0.984669939420147	0	0.984610620147018	0	0.983078454620979	0	0.985508245956159	0	0.975244256975902	0
PG1407	nitroimidazole resistance protein, putative	0.982987395269717	0	0.977340258346668	0	0.984669939420147	0	0.984610620147018	0	0.983078454620979	0	0.985508245956159	0	0.975244256975902	0
PG1408	heavy metal efflux pump, CzcD family	0.982987395269717	0	0.977340258346668	0	0.984669939420147	0	0.984610620147018	0	0.983078454620979	0	0.985508245956159	0	0.975244256975902	0
PG1409	hypothetical protein	0.982987395269717	0	0.977340258346668	0	0.984669939420147	0	0.984610620147018	0	0.983078454620979	0	0.985508245956159	0	0.975244256975902	0
PG1410	hypothetical protein	0.982987395269717	0	0.977340258346668	0	0.984669939420147	0	0.984610620147018	0	0.983078454620979	0	0.985508245956159	0	0.975244256975902	0
PG1411	potassium uptake protein TrkA, putative	0.982987395269717	0	0.977340258346668	0	0.984669939420147	0	0.984610620147018	0	0.983078454620979	0	0.985508245956159	0	0.975244256975902	0
PG1412	ISPg2, transposase, truncation	0.982987395269717	0.99980312869982	0.977340258346668	0.99971245723854	0.984669939420147	0.999553681369167	0.984610620147018	0.999297543609998	0.983078454620979	0.99989944018216	0.985508245956159	0.999537883361964	0.975244256975902	0.99974118972857
PG1414	hypothetical protein	0.982987395269717	0	0.977340258346668	0	0.984669939420147	0	0.984610620147018	0	0.983078454620979	0	0.985508245956159	0	0.975244256975902	0
PG1416	enoyl-(acyl-carrier-protein) reductase II	0.982987395269717	0	0.977340258346668	0	0.984669939420147	0	0.984610620147018	0	0.0917958393742409	0	0.985508245956159	0	0.975244256975902	0
PG1417	fumarate hydratase class I, anaerobic	0.982987395269717	0	0.977340258346668	0	0.984669939420147	0	0.984610620147018	0	0.983078454620979	0	0.985508245956159	0	0.975244256975902	0
PG1418	DNA polymerase III, gamma and tau subunits	0.982987395269717	0	0.977340258346668	0	0.984669939420147	0	0.984610620147018	0	0.983078454620979	0	0.985508245956159	0	0.975244256975902	0
PG1421	ferredoxin, 4Fe-4S	0.982987395269717	0	0.977340258346668	0	0.984669939420147	0	0.984610620147018	0	0.983078454620979	0	0.985508245956159	0	0.975244256975902	0
PG1422	D-alanyl-D-alanine carboxypeptidase	0.982987395269717	0	0.977340258346668	0	0.984669939420147	0	0.984610620147018	0	0.983078454620979	0	0.985508245956159	0	0.975244256975902	0
PG1423	hypothetical protein	0.982987395269717	0	0.977340258346668	0	0.984669939420147	0	0.984610620147018	0	0.983078454620979	0	0.985508245956159	0	0.975244256975902	0
PG1424	peptidylarginine deiminase	0.982987395269717	0	0.977340258346668	0	0.984669939420147	0	0.984610620147018	0	0.983078454620979	0	0.985508245956159	0	0.975244256975902	0
PG1427	thiol protease-hemagglutinin PrtT precursor, putative	0.982987395269717	0	0.977340258346668	0	0.984669939420147	0	0.984610620147018	0	0.983078454620979	0	0.985508245956159	0	0.975244256975902	0
PG1428	6,7-dimethyl-8-ribityllumazine synthase	0.982987395269717	0	0.977340258346668	0	0.984669939420147	0	0.984610620147018	0	0.983078454620979	0	0.985508245956159	0	0.975244256975902	0
PG1429	hypothetical protein	0.982987395269717	0	0.977340258346668	0	0.984669939420147	0	0.984610620147018	0	0.983078454620979	0	0.985508245956159	0	0.975244256975902	0
PG1430	TPR domain protein	0.982987395269717	0	0.977340258346668	0	0.984669939420147	0	0.984610620147018	0	0.983078454620979	0	0.985508245956159	0	0.975244256975902	0
PG1431	DNA-binding response regulator, LuxR family	0.982987395269717	0	0.977340258346668	0	0.984669939420147	0	0.984610620147018	0	0.983078454620979	0	0.985508245956159	0	0.975244256975902	0
PG1432	sensor histidine kinase	0.982987395269717	0	0.977340258346668	0	0.984669939420147	0	0.984610620147018	0	0.983078454620979	0	0.985508245956159	0	0.975244256975902	0
PG1433	hydrolase	0.982987395269717	0	0.977340258346668	0	0.984669939420147	0	0.984610620147018	0	0.983078454620979	0	0.985508245956159	0	0.975244256975902	0
PG1434	4-diphosphocytidyl-2C-methyl-D-erythritol synthase	0.982987395269717	0	0.977340258346668	0	0.984669939420147	0	0.984610620147018	0	0.983078454620979	0	0.985508245956159	0	0.975244256975902	0
PG1435	integrase	0.982987395269717	0	0.977340258346668	0	0.984669939420147	0	0	0.999297543609998	0	0.99989944018216	0.985508245956159	0	0	0.999835950993655
PG1436	ATPase, putative	0	0.999706832763226	0	0.999673684393637	0	0.999474832703706	0	0.99929581439819	0	0.999863276277572	0	0.999655138821878	0	0.999823239026366
PG1439	hypothetical protein	0	0.999757166424146	0	0.999701691396528	0	0.999390844363122	0	0.999297543609998	0	0.999892677406335	0	0.999703841726636	0	0.999835950993655
PG1440	hypothetical protein	0	0.99764935361847	0	0.998147147904626	0	0.998168739955494	0	0.997759846235207	0	0.999701220522265	0	0.998466506433156	0	0.999562818788857
PG1441	lysozyme-related protein	5018.36	0	1.23138e+06	0	0	0.999208530966866	1.15584e+09	0	7.12	0	274	0	0.975244256975902	0
PG1442	hypothetical protein	0	0	0	0.999698886462076	0	0	0	0.999143746523662	0	0	0	0.999451643130897	0	0.99974118972857
PG1456	integrase, truncation	0	0.878026573072738	0	0.97606620336427	0.984669939420147	0	0	0.00547668624771902	0	0.952440294111534	123000000	0	0	0
PG1457	hypothetical protein	0	0.989177272467944	0	0.999376752100448	0.984669939420147	0	0	0.998377972713437	0	0.999857005489602	0	0.969601639796142	0.975244256975902	0
PG1458	hypothetical protein	0.425908131693302	0	0.977340258346668	0	0.984669939420147	0	0	0.999123284235723	0	0.99987424206031	0.0889192567576707	0	0.281139495384706	0
PG1459	hypothetical protein	0.982987395269717	0	0.977340258346668	0	0.984669939420147	0	0	0.987657508610885	0	0.99989289238652	0.985508245956159	0	0.975244256975902	0
PG1460	hypothetical protein	0	0.99975399213333	0.977340258346668	0	0.984669939420147	0	0	0.997886428513349	0	0.99989944018216	0.985508245956159	0	0.975244256975902	0
PG1461	hypothetical protein	0	0.999782310491305	0.977340258346668	0	0.179013205351249	0	0	0.998754984907173	0	0.999898349107711	0.985508245956159	0	0.975244256975902	0
PG1462	conserved hypothetical protein	0	0.853347250726679	0.977340258346668	0	0.984669939420147	0	0	0.859295370924766	0	0.999185050584506	0.985508245956159	0	0.975244256975902	0
PG1463	hypothetical protein	0	0.99980312869982	0.977340258346668	0	0.984669939420147	0	0	0.999297543609998	0	0.99989944018216	0.985508245956159	0	0.975244256975902	0
PG1465	hypothetical protein	0	0.999522280871498	0	0	0	0	179093	0	0	0	0.956428272004602	0	0	0.99974077124738
PG1466	hypothetical protein	0.982987395269717	0	0.977340258346668	0	0.984669939420147	0	0.984610620147018	0	0.983078454620979	0	0.985508245956159	0	0	0.999835950993655
PG1467	methlytransferase, UbiE-COQ5 family	0.982987395269717	0	0.977340258346668	0	0.984669939420147	0	0.984610620147018	0	0.983078454620979	0	0.985508245956159	0	0	0.999727171671038
PG1469	type I restriction-modification system, M subunit, putative	0	0.99946705509703	0	0.997205767182855	0	0.999484919976686	0	0.998467933927432	0	0.999805539646881	0.985508245956159	0	0	0.99921695664925
PG1470	hypothetical protein	0	0.999747373898184	0	0.999528362319032	0	0.999484919976686	0	0.99929581439819	0	0.999794445737757	0.985508245956159	0	0	0.999796225910934
PG1471	conserved hypothetical protein	0.982987395269717	0	0.977340258346668	0	0.984669939420147	0	0.984610620147018	0	0.983078454620979	0	0.00308702736532942	0	0	0.999764525724444
PG1472	hypothetical protein	0	0.99980312869982	0	0.999731882920758	0.984669939420147	0	0	0.999297543609998	0	0.99989944018216	0	0.999718410185508	0	0.999835950993655
PG1473	conjugative transposon protein TraQ	0.982987395269717	0	0.977340258346668	0	0.984669939420147	0	0.984610620147018	0	0.983078454620979	0	0.985508245956159	0	0	0.999749538017166
PG1474	conjugative transposon protein TraO	0.982987395269717	0	0.977340258346668	0	0.984669939420147	0	0.984610620147018	0	0	0.999329690983905	0.985508245956159	0	0	0.999716980879587
PG1475	conjugative transposon protein TraN	0.982987395269717	0	0.977340258346668	0	0.056955986096345	0	0.984610620147018	0	0	0.99989944018216	0.985508245956159	0	0	0.999835950993655
PG1476	conjugative transposon protein TraM	0.982987395269717	0	0.977340258346668	0	0.00147906361753833	0	0.000232278529107822	0	0	0.999788968374518	0.00356834804803398	0	0	0.997971647922173
PG1477	hypothetical protein	0.982987395269717	0	0.977340258346668	0	0.984669939420147	0	0.984610620147018	0	0	0.99958732894382	0.985508245956159	0	0	0.999835950993655
PG1478	conjugative transposon protein TraK	0.982987395269717	0	0.977340258346668	0	0.984669939420147	0	0.984610620147018	0	0	0.99989944018216	0.985508245956159	0	0	0.999835950993655
PG1479	conjugative transposon protein TraJ	0.982987395269717	0	0.977340258346668	0	0.166584521940599	0	0.448781694890602	0	0	0.999874698328963	0.985508245956159	0	0	0.999835950993655
PG1480	conjugative transposon protein TraI	0.982987395269717	0	0.977340258346668	0	0.984669939420147	0	0.984610620147018	0	0	0.99538537924171	0.985508245956159	0	0	0.996182419345294
PG1481	conjugative transposon protein TraG	0.982987395269717	0	0.977340258346668	0	0.984669939420147	0	0.984610620147018	0	0	0.999863276277572	0.985508245956159	0	0	0.99940519346924
PG1482	conjugative transposon protein TraF	0.982987395269717	0	0.977340258346668	0	0.912029045384294	0	0.984610620147018	0	0	0.985343793658822	0.985508245956159	0	0	0.999151642995977
PG1483	conjugative transposon protein TraE	0.982987395269717	0	0.977340258346668	0	0.0645293269806216	0	0.984610620147018	0	0	0.99989944018216	0.985508245956159	0	0	0.999835950993655
PG1484	hypothetical protein	0.982987395269717	0	0.977340258346668	0	0.984669939420147	0	0.984610620147018	0	0	0.999805539646881	0.00431904133243686	0	0	0.999754078464115
PG1485	conjugative transposon protein TraC	0.982987395269717	0	0.977340258346668	0	0.984669939420147	0	0.984610620147018	0	0	0.999729176957892	2010000000	0	0	0.99976562981791
PG1486	conjugative transposon protein TraA	0.982987395269717	0	0.977340258346668	0	0.984669939420147	0	0.984610620147018	0	0	0.99989944018216	0.985508245956159	0	0	0.999835950993655
PG1487	hypothetical protein	0.982987395269717	0	0.977340258346668	0	0.984669939420147	0	0.984610620147018	0	0	0.99989944018216	0.985508245956159	0	0	0.999835950993655
PG1488	hypothetical protein	0.982987395269717	0	0.977340258346668	0	0.984669939420147	0	0.984610620147018	0	0	0.999718236486317	0.985508245956159	0	0	0.99968475489711
PG1489	conserved hypothetical protein	0.982987395269717	0	0.977340258346668	0	0.984669939420147	0	0.984610620147018	0	0	0.999568858049733	0.985508245956159	0	0	0.999671497995577
PG1490	TraG family protein	0.000810832545301083	0	6.10888e+08	0	0.984669939420147	0	0.984610620147018	0	0	0.999845925540163	0.985508245956159	0	0	0.999835950993655
PG1491	hypothetical protein	0.982987395269717	0	0	0.999339444839776	0	0.999470727227448	0.984610620147018	0	0.983078454620979	0	9570000000	0	0.975244256975902	0
PG1492	hypothetical protein	0.982987395269717	0	0	0.999731882920758	0	0.999564122856485	0.984610620147018	0	0.983078454620979	0	0.135168671778299	0	0.975244256975902	0
PG1493	hypothetical protein	0.982987395269717	0	0.130853	0.999731882920758	0	0.999564122856485	0.984610620147018	0	0.983078454620979	0	0.985508245956159	0	0.975244256975902	0
PG1494	conserved hypothetical protein	0.0196288463848263	0	0.977340258346668	0	0.984669939420147	0	0.984610620147018	0	0	0.99918159558275	0.985508245956159	0	0	0.999663866719834
PG1495	DNA topoisomerase III	0.982987395269717	0	0.372509451622171	0	0.000750338431299327	0	0.984610620147018	0	0	0.99989944018216	0.985508245956159	0	0	0.999835950993655
PG1496	hypothetical protein	0.982987395269717	0	0.977340258346668	0	0.984669939420147	0	0.984610620147018	0	0	0.999863276277572	0.0486103375224011	0	0	0.999796225910934
PG1497	DNA-binding protein, histone-like family	0	0.99950352215846	0	0.999376752100448	0.984669939420147	0	0	0.997697318456178	0	0.999751081911154	0	0.998728385667892	0	0.999650615237648
PG1498	hypothetical protein	0	0.960337059556138	0	0.987508126258378	0.984669939420147	0	0	0.939614608087512	0	0.958940565628822	0	0.99153761787027	0	0.990381268288707
PG1499	hypothetical protein	0	0.99875344299871	0	0.99781408579057	0.984669939420147	0	0	0.994862153976917	0	0.99984382601585	0	0.999293500964906	0	0.999785589042274
PG1500	conserved domain protein	0.982987395269717	0	0.977340258346668	0	0.984669939420147	0	0.984610620147018	0	0	0.999805539646881	0.985508245956159	0	0	0.999835950993655
PG1501	transcriptional regulator, tetR family	0	0.99980312869982	0	0.99971245723854	0.984669939420147	0	0.984610620147018	0	0	0.99989944018216	0	0.99965354622346	0	0.999835950993655
PG1503	LytB-related protein	0	0.99970114835366	0	0.99970574276451	0.984669939420147	0	0.298930477855961	0	0	0.99984850975694	0	0.999595232563589	0	0.999673005291732
PG1504	NAD dependent protein	0	0.999643915329293	0	0.999339444839776	0.984669939420147	0	0.0021003497468904	0	0	0.999856980187724	0	0.999655138821878	0	0.999823239026366
PG1505	radical SAM domain protein	0	0.99968450647076	0	0.999339444839776	0.984669939420147	0	0.984610620147018	0	0	0.999863276277572	0	0.999623627586146	0	0.999712262277518
PG1507	hypothetical protein	0.982987395269717	0	0	0.999207639404528	0.984669939420147	0	0.984610620147018	0	0	0.99960119270934	0.985508245956159	0	0	0.999803704835784
PG1508	hypothetical protein	0	0.995754508111835	0	0.997521524418308	0	0.994501997973536	0.984610620147018	0	0	0.999167984857297	0	0.997736091095053	0	0.998811739166444
PG1509	HAD-superfamily hydrolase, subfamily IA, variant 1 family protein	0.982987395269717	0	0	0.999731882920758	0.984669939420147	0	0.984610620147018	0	0	0.99989944018216	0.985508245956159	0	0	0.999835950993655
PG1510	hypothetical protein	0.982987395269717	0	0.977340258346668	0	0.984669939420147	0	0.984610620147018	0	0	0.99989944018216	0.985508245956159	0	0	0.999835950993655
PG1511	hypothetical protein	0	0.96811293272764	0	0.999731882920758	0	0.311308080619808	0.151866	0	0	0.99989944018216	0	0.833290505859497	0	0.999835950993655
PG1512	conserved domain protein	0	0.999602063565775	0	0.999272054919583	0	0	0.000181522176174116	0	0	0.999845925540163	0	0.998432475921495	0	0.99974118972857
PG1513	phosphoribosyltransferase, putative-phosphoglycerate mutase family protein	0	0.999739834215474	0	0.99934615222608	0	0.999135422061833	0	0.999149644418037	0	0.999863276277572	0	0.999293500964906	0	0.999716980879587
PG1514	glycerol dehydrogenase-related protein	0	0.99976960941647	0	0.99970491424303	0	0.999484919976686	0	0.999297543609998	0	0.99989289238652	0	0.999703841726636	0	0.999835950993655
PG1515	ribulose bisphosphate carboxylase-related protein	0	0.999747373898184	0	0.999607277892295	0	0.99953100671144	0	0.99929581439819	0	0.999891975902969	0	0.999655138821878	0	0.999716980879587
PG1516	hypothetical protein	0	0.999393694995922	0	0.998866048614632	0	0.997616367673618	0	0.998526466427827	0	0.999304102029216	0	0.999370679483837	0	0.999636304381016
PG1517	transposase, degenerate	0	0.99980312869982	0	0.999731882920758	0	0.999386998828937	0	0.999297543609998	0	0.99989944018216	0	0.99965354622346	0	0.999835950993655
PG1518	ISPg8, transposase, degenerate	0	0.998953331289863	0	0.998103600470984	0	0.998241422456062	0	0.996740752347065	0	0.999715290293174	0	0.999407034561808	0	0.999498964329892
PG1519	hypothetical protein	0	0.999518040950657	0	0.999731882920758	0	0.997657328792619	0	0.992502597373284	0	0.99943850098348	0	0.99802642230257	0	0
PG1521	O-succinylbenzoic acid--CoA ligase	0	0.995254346279644	0	0.999366058445356	0.984669939420147	0	0.984610620147018	0	0	0	0	0.99410230843411	0	0.999238529187764
PG1522	mandelate racemase-muconate lactonizing enzyme family protein	0	0.99980312869982	0	0.999731882920758	0.984669939420147	0	0.984610620147018	0	0	0.99989944018216	0	0.999718410185508	0	0.999835950993655
PG1523	naphthoate synthase	0	0.99568751699163	0	0.991979630509634	0.984669939420147	0	0.984610620147018	0	0	0.999090486768717	0	0.998375066606767	0	0.998811739166444
PG1524	2-succinyl-6-hydroxy-2,4-cyclohexadiene-1-carboxylic acid synthase-2-oxoglutarate decarboxylase	0	0.999702377026862	0	0.998425584244692	0.984669939420147	0	0.984610620147018	0	0	0.999874817749714	0	0.999655138821878	0	0.999835950993655
PG1525	isochorismate synthase, putative	0	0.99943659561316	0	0.999366058445356	2.32326e+08	0	0.984610620147018	0	0	0.99982930214921	0	0.99944792373335	0	0.999806508087336
PG1526	conserved hypothetical protein	0	0.999757166424146	0	0.999600542378778	0.984669939420147	0	0.984610620147018	0	0	0.999892677406335	0	0.999703209375475	0	0.999817592334111
PG1527	hypothetical protein	0.982987395269717	0	0.977340258346668	0	0.984669939420147	0	0.984610620147018	0	0	0.999863276277572	0	0	0	0.999749397008203
PG1528	conserved hypothetical protein	0	0.99980312869982	0	0.999673883184063	0.984669939420147	0	0.73215465379972	0	0	0.99989944018216	0	0.99965354622346	0	0.999835950993655
PG1529	hypothetical protein	0	0.99980312869982	0	0.999731882920758	0	0.999564122856485	0.984610620147018	0	0	0.99989944018216	0	0.999718410185508	0	0.999835950993655
PG1530	conserved domain protein	0	0.99940349849175	0	0.999607277892295	0	0.999390844363122	0.984610620147018	0	0	0.99980094507024	0	0.999655138821878	0	0.999823239026366
PG1531	transposase, degenerate	0	0.992202773906982	0	0.976215309907138	0	0.987454620814796	0.984610620147018	0	0	0.998328777678812	0	0.996828179505675	0	0.999097327428964
PG1532	hypothetical protein	0.982987395269717	0	0.977340258346668	0	0.984669939420147	0	0.984610620147018	0	0	0.99989944018216	0.985508245956159	0	0	0.999835950993655
PG1533	Toprim domain protein	0.982987395269717	0	0.977340258346668	0	0.984669939420147	0	0.984610620147018	0	0	0.99989944018216	0.985508245956159	0	0	0.999835950993655
PG1534	conserved domain protein	0.982987395269717	0	0.977340258346668	0	0.984669939420147	0	0.984610620147018	0	0	0.999874698328963	0.985508245956159	0	0	0.999835950993655
PG1535	transcriptional regulator, putative	0.982987395269717	0	0.977340258346668	0	0.84063719367017	0	0.0145703337124272	0	0	0.999874920292855	0.985508245956159	0	0.975244256975902	0
PG1536	cell division protein FtsX, putative	0.982987395269717	0	0.977340258346668	0	0.984669939420147	0	0.984610620147018	0	0.983078454620979	0	0.985508245956159	0	0.975244256975902	0
PG1537	conserved hypothetical protein	0.982987395269717	0	0.977340258346668	0	0.984669939420147	0	0.984610620147018	0	0.983078454620979	0	0.985508245956159	0	0.975244256975902	0
PG1538	undecaprenol kinase, putative	0.982987395269717	0	0.977340258346668	0	0.984669939420147	0	0.984610620147018	0	0.983078454620979	0	0.985508245956159	0	0.975244256975902	0
PG1539	tRNA pseudouridine synthase B	0.982987395269717	0	0.977340258346668	0	0.984669939420147	0	0.984610620147018	0	0.983078454620979	0	0.985508245956159	0	0.975244256975902	0
PG1540	S-adenosylmethionine:tRNA ribosyltransferase-isomerase	0.982987395269717	0	0.977340258346668	0	0.984669939420147	0	0.984610620147018	0	0.983078454620979	0	0.985508245956159	0	0.975244256975902	0
PG1541	2-amino-4-hydroxy-6-hydroxymethyldihydropteridine pyrophosphokinase	0.982987395269717	0	0.977340258346668	0	0.984669939420147	0	0.984610620147018	0	0.983078454620979	0	0.985508245956159	0	0.975244256975902	0
PG1542	collagenase	0.982987395269717	0	0.498943461866263	0	0.984669939420147	0	0.984610620147018	0	0.000323794419293585	0	0.0442323994175499	0	0.000524576683094234	0
PG1543	thioesterase family protein	0.982987395269717	0	0.977340258346668	0	0.984669939420147	0	0.984610620147018	0	0.983078454620979	0	0.985508245956159	0	0.975244256975902	0
PG1544	yaaA protein	0.982987395269717	0	0.977340258346668	0	0.984669939420147	0	0.984610620147018	0	0.983078454620979	0	0.985508245956159	0	0.975244256975902	0
PG1545	superoxide dismutase, Fe-Mn	0.982987395269717	0	0.977340258346668	0	0.984669939420147	0	0.984610620147018	0	0.983078454620979	0	0.985508245956159	0	0.975244256975902	0
PG1546	hypothetical protein	0.982987395269717	0.921318105072536	0.977340258346668	0.854906768937146	0.984669939420147	0	0.984610620147018	0	0.983078454620979	0.9826855327047	0.985508245956159	0.965997307206787	0.975244256975902	0
PG1547	hypothetical protein	0.982987395269717	0	0.977340258346668	0	0.984669939420147	0	0.984610620147018	0	0.983078454620979	0	0.985508245956159	0	0.975244256975902	0
PG1548	thiol protease-hemagglutinin PrtT precursor, authentic frameshift	0.982987395269717	0	0.977340258346668	0	0.984669939420147	0	0.984610620147018	0	0.983078454620979	0	0.985508245956159	0	0.975244256975902	0
PG1549	hypothetical protein	0.982987395269717	0	0.977340258346668	0	0.984669939420147	0	0.984610620147018	0	0.983078454620979	0	0.985508245956159	0	0.975244256975902	0
PG1551	hmuY protein	0.982987395269717	0	0.977340258346668	0	0.984669939420147	0	0.984610620147018	0	0.983078454620979	0	0.985508245956159	0	0.975244256975902	0
PG1552	TonB-dependent receptor HmuR	0.982987395269717	0	0.977340258346668	0	0.984669939420147	0	0.984610620147018	0	0.983078454620979	0	0.985508245956159	0	0.975244256975902	0
PG1553	CobN-magnesium chelatase family protein	0.0240722466932177	0	0.611682042227684	0	0.125430444220462	0	0.984610620147018	0	0.00239706116562844	0	0.00459119109442818	0	0.0172065430913569	0
PG1554	hypothetical protein	0.982987395269717	0	0.977340258346668	0	0.984669939420147	0	0.984610620147018	0	0.983078454620979	0	0.985508245956159	0	0.975244256975902	0
PG1555	conserved domain protein	0.982987395269717	0	0.977340258346668	0	0.984669939420147	0	0.984610620147018	0	0.983078454620979	0	0.985508245956159	0	0.975244256975902	0
PG1556	conserved hypothetical protein	0.982987395269717	0	0.977340258346668	0	0.984669939420147	0	0.984610620147018	0	0.983078454620979	0	0.985508245956159	0	0.975244256975902	0
PG1559	glycine cleavage system T protein	0.982987395269717	0	0.977340258346668	0	0.984669939420147	0	0.984610620147018	0	0.983078454620979	0	0.985508245956159	0	0.975244256975902	0
PG1560	dTDP-glucose 4,6-dehydratase	0.982987395269717	0	0.977340258346668	0	0.984669939420147	0	0.984610620147018	0	0.983078454620979	0	0.985508245956159	0	0.975244256975902	0
PG1561	dTDP-4-dehydrorhamnose reductase	0.982987395269717	0	0.977340258346668	0	0.984669939420147	0	0.984610620147018	0	0.983078454620979	0	0.985508245956159	0	0.975244256975902	0
PG1562	dTDP-4-dehydrorhamnose 3,5-epimerase	0.982987395269717	0	0.977340258346668	0	0.984669939420147	0	0.984610620147018	0	0.983078454620979	0	0.985508245956159	0	0.975244256975902	0
PG1563	glucose-1-phosphate thymidylyltransferase	0.982987395269717	0	0.977340258346668	0	0.984669939420147	0	0.984610620147018	0	0.983078454620979	0	0.985508245956159	0	0.975244256975902	0
PG1564	membrane protein, putative	0.982987395269717	0	0.977340258346668	0	0.984669939420147	0	0.984610620147018	0	0.983078454620979	0	0.985508245956159	0	0.975244256975902	0
PG1565	3-deoxy-D-manno-octulosonic-acid transferase, putative	0.982987395269717	0	0.977340258346668	0	0.984669939420147	0	0.984610620147018	0	0.983078454620979	0	0.985508245956159	0	0.975244256975902	0
PG1566	glutamyl-tRNA synthetase	0.982987395269717	0	0.977340258346668	0	0.984669939420147	0	0.984610620147018	0	0.983078454620979	0	0.985508245956159	0	0.975244256975902	0
PG1570	rhodanese-like domain protein	0.982987395269717	0	0.977340258346668	0	0.984669939420147	0	0.984610620147018	0	0.983078454620979	0	0.985508245956159	0	0.975244256975902	0
PG1571	metallo-beta-lactamase superfamily protein	0.982987395269717	0	0.977340258346668	0	0.984669939420147	0	0.984610620147018	0	0.983078454620979	0	0.985508245956159	0	0.975244256975902	0
PG1572	membrane protein, putative	0.982987395269717	0	0.977340258346668	0	0.984669939420147	0	0.984610620147018	0	0.983078454620979	0	0.985508245956159	0	0.975244256975902	0
PG1573	transcriptional regulator, Crp family	0.982987395269717	0	0.977340258346668	0	0.984669939420147	0	0.984610620147018	0	0.983078454620979	0	0.985508245956159	0	0.975244256975902	0
PG1576	L-aspartate oxidase	0.982987395269717	0	0.977340258346668	0	0.984669939420147	0	0.984610620147018	0	0.983078454620979	0	0.985508245956159	0	0.975244256975902	0
PG1577	nicotinate-nucleotide pyrophosphorylase	0.982987395269717	0	0.977340258346668	0	0.984669939420147	0	0.984610620147018	0	0.983078454620979	0	0.985508245956159	0	0.975244256975902	0
PG1578	quinolinate synthetase complex, subunit A	0.982987395269717	0	0.977340258346668	0	0.984669939420147	0	0.984610620147018	0	0.983078454620979	0	0.985508245956159	0	0.975244256975902	0
PG1579	ATPase, MoxR family	0.982987395269717	0	0.977340258346668	0	0.984669939420147	0	0.984610620147018	0	0.983078454620979	0	0.985508245956159	0	0.975244256975902	0
PG1580	conserved hypothetical protein	0.982987395269717	0	0.977340258346668	0	0.984669939420147	0	0.984610620147018	0	0.983078454620979	0	0.985508245956159	0	0.975244256975902	0
PG1581	hypothetical protein	0.982987395269717	0	0.977340258346668	0	0.984669939420147	0	0.984610620147018	0	0.983078454620979	0	0.985508245956159	0	0.975244256975902	0
PG1582	batA protein	0.982987395269717	0	0.977340258346668	0	0.984669939420147	0	0.984610620147018	0	0.983078454620979	0	0.985508245956159	0	0.975244256975902	0
PG1583	batB protein	0.982987395269717	0	0.977340258346668	0	0.984669939420147	0	0.984610620147018	0	0.983078454620979	0	0.985508245956159	0	0.975244256975902	0
PG1584	batC protein	0.982987395269717	0	0.977340258346668	0	0.984669939420147	0	0.984610620147018	0	0.983078454620979	0	0.985508245956159	0	0.975244256975902	0
PG1585	batD protein	0.982987395269717	0	0.977340258346668	0	0.984669939420147	0	0.984610620147018	0	0.983078454620979	0	0.985508245956159	0	0.975244256975902	0
PG1586	batE protein	0.982987395269717	0	0.977340258346668	0	0.984669939420147	0	0.984610620147018	0	0.983078454620979	0	0.985508245956159	0	0.975244256975902	0
PG1587	PAP2 superfamily protein	0.982987395269717	0	0.977340258346668	0	0.984669939420147	0	0.984610620147018	0	0.983078454620979	0	0.985508245956159	0	0.975244256975902	0
PG1588	conserved hypothetical protein	0.982987395269717	0	0.977340258346668	0	0.984669939420147	0	0.984610620147018	0	0.983078454620979	0	0.985508245956159	0	0.975244256975902	0
PG1589	dihydropteroate synthase	0.982987395269717	0	0.977340258346668	0	0.984669939420147	0	0.984610620147018	0	0.983078454620979	0	0.985508245956159	0	0.975244256975902	0
PG1591	conserved hypothetical protein	0	0.999747373898184	0	0.99931580229814	0	0.999390844363122	0	0.999025119225864	0	0.999851312808097	0	0.999634160474758	0	0.999498964329892
PG1592	HDIG domain protein	0.982987395269717	0	0.977340258346668	0	0.984669939420147	0	0.984610620147018	0	0.983078454620979	0	0.985508245956159	0	0.975244256975902	0
PG1593	shikimate kinase	0.982987395269717	0	0.977340258346668	0	0.984669939420147	0	0.984610620147018	0	0.983078454620979	0	0.985508245956159	0	0.975244256975902	0
PG1594	ComEC-Rec2-related protein	0.982987395269717	0	0.977340258346668	0	0.984669939420147	0	0.984610620147018	0	0.983078454620979	0	0.985508245956159	0	0.975244256975902	0
PG1595	ribulose-phosphate 3-epimerase	0.982987395269717	0	0.977340258346668	0	0.984669939420147	0	0.984610620147018	0	0.983078454620979	0	0.985508245956159	0	0.975244256975902	0
PG1596	isoleucyl-tRNA synthetase, putative	0.982987395269717	0	0.977340258346668	0	0.984669939420147	0	0.984610620147018	0	0.983078454620979	0	0.985508245956159	0	0.975244256975902	0
PG1597	DnaK suppressor protein, putative	0.982987395269717	0	0.977340258346668	0	0.984669939420147	0	0.984610620147018	0	0.983078454620979	0	0.985508245956159	0	0.975244256975902	0
PG1598	lipoprotein signal peptidase, putative	0.982987395269717	0	0.977340258346668	0	0.984669939420147	0	0.984610620147018	0	0.983078454620979	0	0.985508245956159	0	0.975244256975902	0
PG1599	hypothetical protein	0.982987395269717	0	0.977340258346668	0	0.984669939420147	0	0.984610620147018	0	0.983078454620979	0	0.985508245956159	0	0.975244256975902	0
PG1600	membrane protein, putative	0.982987395269717	0	0.977340258346668	0	0.984669939420147	0	0.984610620147018	0	0.983078454620979	0	0.985508245956159	0	0.975244256975902	0
PG1601	biotin--acetyl-CoA-carboxylase ligase	0.982987395269717	0	0.977340258346668	0	0.984669939420147	0	0.984610620147018	0	0.983078454620979	0	0.985508245956159	0	0.975244256975902	0
PG1602	conserved hypothetical protein	0.982987395269717	0	0.977340258346668	0	0.984669939420147	0	0.984610620147018	0	0.983078454620979	0	0.985508245956159	0	0.975244256975902	0
PG1603	HAM1 protein	0.982987395269717	0	0.977340258346668	0	0.984669939420147	0	0.984610620147018	0	0.983078454620979	0	0.985508245956159	0	0.975244256975902	0
PG1604	immunoreactive 84 kDa antigen PG93	0.982987395269717	0	0.977340258346668	0	0.984669939420147	0	0.984610620147018	0	0.983078454620979	0	0.985508245956159	0	0.975244256975902	0
PG1605	aminopeptidase C	0.982987395269717	0	0.977340258346668	0	0.984669939420147	0	0.984610620147018	0	0.983078454620979	0	0.985508245956159	0	0.975244256975902	0
PG1606	ion transporter	0	0.95994814752053	0	0.999018671632187	0.984669939420147	0	0	0.993716250030664	0	0.99982060987584	0	0	0.975244256975902	0
PG1608	methylmalonyl-CoA decarboxylase, beta subunit	0.982987395269717	0	0.977340258346668	0	0.984669939420147	0	0.984610620147018	0	0.983078454620979	0	0.985508245956159	0	0.975244256975902	0
PG1609	methylmalonyl-CoA decarboxylase, gamma subunit	0.982987395269717	0	0.977340258346668	0	0.984669939420147	0	0.984610620147018	0	0.983078454620979	0	0.985508245956159	0	0.975244256975902	0
PG1610	hypothetical protein	0.982987395269717	0	0.977340258346668	0	0.984669939420147	0	0.984610620147018	0	0.983078454620979	0	0.985508245956159	0	0.975244256975902	0
PG1611	hypothetical protein	0.982987395269717	0	0.977340258346668	0	0.984669939420147	0	0.984610620147018	0	0.983078454620979	0	0.985508245956159	0	0.975244256975902	0
PG1612	methylmalonyl-CoA decarboxylase, alpha subunit	0.982987395269717	0	0.977340258346668	0	0.984669939420147	0	0.984610620147018	0	0.983078454620979	0	0.985508245956159	0	0.975244256975902	0
PG1613	glyoxalase family protein	0.982987395269717	0	0.977340258346668	0	0.984669939420147	0	0.984610620147018	0	0.983078454620979	0	0.985508245956159	0	0.975244256975902	0
PG1614	fumarate reductase, iron-sulfur protein	0.982987395269717	0	0.977340258346668	0	0.984669939420147	0	0.984610620147018	0	0.983078454620979	0	0.985508245956159	0	0.975244256975902	0
PG1615	fumarate reductase, flavoprotein subunit	0.982987395269717	0	0.977340258346668	0	0.984669939420147	0	0.984610620147018	0	0.983078454620979	0	0.985508245956159	0	0.975244256975902	0
PG1616	conserved hypothetical protein	0.982987395269717	0	0.977340258346668	0	0.984669939420147	0	0.984610620147018	0	0.983078454620979	0	0.985508245956159	0	0.975244256975902	0
PG1617	hypothetical protein	0.982987395269717	0.999781226119337	0.977340258346668	0.997019122458829	0.984669939420147	0.99617289677649	0.984610620147018	0.998886903704957	0.983078454620979	0.999618347068432	0.985508245956159	0.993857283093092	0.975244256975902	0.995245347608674
PG1618	conserved hypothetical protein	0.982987395269717	0	0.977340258346668	0	0.984669939420147	0	0.984610620147018	0	0.983078454620979	0	0.985508245956159	0	0.975244256975902	0
PG1619	biotin synthesis protein BioC, putative	0.982987395269717	0	0.977340258346668	0	0.984669939420147	0	0.984610620147018	0	0.983078454620979	0	0.985508245956159	0	0.975244256975902	0
PG1620	carboxyl-terminal protease-related protein	0.982987395269717	0	0.386748120407036	0	0.984669939420147	0	0.984610620147018	0	0.983078454620979	0	0.985508245956159	0	0.975244256975902	0
PG1621	hypothetical protein	0.982987395269717	0	0.0383325463117698	0	0.984669939420147	0	0.984610620147018	0	0.983078454620979	0	0.985508245956159	0	0.975244256975902	0
PG1622	DNA topoisomerase IV, A subunit, putative	0.982987395269717	0	0.977340258346668	0	0.984669939420147	0	0.984610620147018	0	0.983078454620979	0	0.985508245956159	0	0.975244256975902	0
PG1623	membrane bound regulatory protein, putative	0.982987395269717	0	0.0365767066600257	0	0.984669939420147	0	0.984610620147018	0	0.983078454620979	0	0.985508245956159	0	0.975244256975902	0
PG1625	hypothetical protein	0.491977672068352	0	0.977340258346668	0	0.984669939420147	0	0.984610620147018	0	0.983078454620979	0	0.985508245956159	0	0.975244256975902	0
PG1626	hypothetical protein	0.982987395269717	0	0.977340258346668	0	0.984669939420147	0	0.984610620147018	0	0.983078454620979	0	0.985508245956159	0	0.975244256975902	0
PG1630	hypothetical protein	0.982987395269717	0	19.6497	0.972043418393226	0	0.971039162471383	0.984610620147018	0	0.983078454620979	0	0.985508245956159	0	0	0.972611908274896
PG1632	aldose 1-epimerase	0.982987395269717	0	0.977340258346668	0	0.984669939420147	0	0.984610620147018	0	0.983078454620979	0	0.985508245956159	0	0.975244256975902	0
PG1633	galactokinase	0.982987395269717	0	0.977340258346668	0	0.984669939420147	0	0.984610620147018	0	0.983078454620979	0	0.985508245956159	0	0.975244256975902	0
PG1634	hypothetical protein	0.982987395269717	0	0.977340258346668	0	0.984669939420147	0	0.984610620147018	0	0.983078454620979	0	0.985508245956159	0	0.975244256975902	0
PG1635	hypothetical protein	0.982987395269717	0	0.977340258346668	0	0.984669939420147	0	0.984610620147018	0	0.983078454620979	0	0.985508245956159	0	0.975244256975902	0
PG1636	FtsK-SpoIIIE family protein	0.982987395269717	0	0.977340258346668	0	0.984669939420147	0	0.984610620147018	0	0.983078454620979	0	0.985508245956159	0	0.975244256975902	0
PG1638	thioredoxin family protein	0.982987395269717	0	0.977340258346668	0	0.984669939420147	0	0.984610620147018	0	0.983078454620979	0	0.985508245956159	0	0.975244256975902	0
PG1639	hypothetical protein	0.982987395269717	0	0.977340258346668	0	0.984669939420147	0	0.984610620147018	0	0.983078454620979	0	0.985508245956159	0	0.975244256975902	0
PG1640	DNA-damage-inducible protein F	0.982987395269717	0	0.977340258346668	0	0.984669939420147	0	0.984610620147018	0	0.983078454620979	0	0.985508245956159	0	0.975244256975902	0
PG1641	phosphotyrosine protein phosphatase	0.982987395269717	0	0.977340258346668	0	0.984669939420147	0	0.984610620147018	0	0.983078454620979	0	0.985508245956159	0	0.975244256975902	0
PG1642	cation-transporting ATPase, EI-E2 family, authentic frameshift	0.0252234110517092	0	0.977340258346668	0	0.984669939420147	0	0.984610620147018	0	0.983078454620979	0	0.985508245956159	0	0.836927264547665	0
PG1647	cardiolipin synthetase	0.982987395269717	0	0.977340258346668	0	0.984669939420147	0	0.984610620147018	0	0.983078454620979	0	0.985508245956159	0	0.975244256975902	0
PG1648	RelA-SpoT family protein	0.982987395269717	0	0.977340258346668	0	0.984669939420147	0	0.984610620147018	0	0.983078454620979	0	0.985508245956159	0	0.975244256975902	0
PG1649	hypothetical protein	126.588	0	100.983	0	26.4333	0	0	0	0	0	196	0	69211.9	0
PG1651	TPR domain protein	0.982987395269717	0	0.977340258346668	0	0.984669939420147	0	0.984610620147018	0	0.983078454620979	0	0.985508245956159	0	0.975244256975902	0
PG1652	hypothetical protein	0.982987395269717	0	0.977340258346668	0	0.984669939420147	0	0.984610620147018	0	0.983078454620979	0	0.985508245956159	0	0.975244256975902	0
PG1653	conserved hypothetical protein	0.982987395269717	0	0.00356825165006224	0	0	0	0.984610620147018	0	41600000	0	0	0	0.975244256975902	0
PG1654	D-alanyl-D-alanine dipeptidase	0.982987395269717	0	0.977340258346668	0	0.984669939420147	0	0.984610620147018	0	0.983078454620979	0	0.985508245956159	0	0.975244256975902	0
PG1655	hypothetical protein	0	0.917482958009254	0.977340258346668	0	0.984669939420147	0	0	0.968188743617646	0	0	0	0.982661736274703	0	0.975509478028658
PG1656	methylmalonyl-CoA mutase, small subunit	0.982987395269717	0	0.977340258346668	0	0.984669939420147	0	0.984610620147018	0	0.983078454620979	0	0.985508245956159	0	0.975244256975902	0
PG1657	methylmalonyl-CoA mutase, large subunit	0.982987395269717	0	0.977340258346668	0	0.984669939420147	0	0.984610620147018	0	0.983078454620979	0	0.985508245956159	0	0.975244256975902	0
PG1659	hypothetical protein	0.982987395269717	0	0.977340258346668	0	0.984669939420147	0	0.984610620147018	0	0.983078454620979	0	7090000000	0	0.975244256975902	0
PG1660	RNA polymerase sigma-70 factor, ECF subfamily	0.982987395269717	0.998427047258277	0.977340258346668	0.9972619907365	0.984669939420147	0.993599961064682	0.984610620147018	0.994525537910065	0.983078454620979	0.998560846105525	0.985508245956159	0.971466171774125	0.975244256975902	0.98705619871762
PG1661	hypothetical protein	0.982987395269717	0	0.977340258346668	0	0.984669939420147	0	0.984610620147018	0	0.983078454620979	0	0.985508245956159	0	0.975244256975902	0
PG1662	hypothetical protein	0.982987395269717	0	0.977340258346668	0	0.984669939420147	0	0.984610620147018	0	0.983078454620979	0	0.985508245956159	0	0.975244256975902	0
PG1663	ABC transporter, ATP-binding protein	0.982987395269717	0	0.977340258346668	0	0.984669939420147	0	0.984610620147018	0	0.983078454620979	0	0.985508245956159	0	0.975244256975902	0
PG1664	ABC transporter, permease protein, putative	0.982987395269717	0	0.977340258346668	0	0.984669939420147	0	0.984610620147018	0	0.983078454620979	0	0.985508245956159	0	0.975244256975902	0
PG1665	ABC transporter, permease protein, putative	0.982987395269717	0	0.977340258346668	0	0.984669939420147	0	0.984610620147018	0	0.983078454620979	0	0.985508245956159	0	0.975244256975902	0
PG1666	efflux transporter, MFP component, RND family	0.982987395269717	0	0.977340258346668	0	0.984669939420147	0	0.984610620147018	0	0.983078454620979	0	0.985508245956159	0	0.975244256975902	0
PG1667	outer membrane efflux protein	0.982987395269717	0	0.977340258346668	0	0.984669939420147	0	0.984610620147018	0	0.983078454620979	0	0.985508245956159	0	0.975244256975902	0
PG1674	hemagglutinin protein HagB, degenerate	0.982987395269717	0	0.977340258346668	0	0.984669939420147	0	0.984610620147018	0	0.983078454620979	0	0.985508245956159	0	0.975244256975902	0
PG1675	hypothetical protein	0.982987395269717	0	0.977340258346668	0	0.984669939420147	0	0.984610620147018	0	0.983078454620979	0	0.985508245956159	0	0.975244256975902	0
PG1676	phosphoenolpyruvate carboxykinase (ATP)	0.982987395269717	0	0.977340258346668	0	0.984669939420147	0	0.984610620147018	0	0.983078454620979	0	0.985508245956159	0	0.975244256975902	0
PG1677	phosphoglycerate kinase	0.982987395269717	0	0.977340258346668	0	0.984669939420147	0	0.984610620147018	0	0.983078454620979	0	0.985508245956159	0	0.975244256975902	0
PG1678	hypothetical protein	0.982987395269717	0	0.977340258346668	0	0.984669939420147	0	0.984610620147018	0	0.983078454620979	0	0.985508245956159	0	0.975244256975902	0
PG1679	hypothetical protein	0.982987395269717	0	0.977340258346668	0	0.984669939420147	0	0.984610620147018	0	0.983078454620979	0	0.985508245956159	0	0.975244256975902	0
PG1680	ABC transporter, ATP-binding protein, authentic frameshift	0.982987395269717	0	0.977340258346668	0	0.984669939420147	0	0.984610620147018	0	0.983078454620979	0	0.985508245956159	0	0.975244256975902	0
PG1681	glycogen debranching enzyme, archaeal type, putative	0.982987395269717	0	0.977340258346668	0	0.984669939420147	0	0.984610620147018	0	0.983078454620979	0	0.985508245956159	0	0.975244256975902	0
PG1682	glycosyl transferase, group 1 family protein	0.982987395269717	0	0.977340258346668	0	0.984669939420147	0	0.984610620147018	0	0.983078454620979	0	0.985508245956159	0	0.975244256975902	0
PG1683	conserved hypothetical protein	0.982987395269717	0	0.977340258346668	0	0.984669939420147	0	0.984610620147018	0	0.983078454620979	0	0.985508245956159	0	0.975244256975902	0
PG1684	hypothetical protein	0.982987395269717	0	0.977340258346668	0	0.984669939420147	0	0.984610620147018	0	0.983078454620979	0	0.985508245956159	0	0.975244256975902	0
PG1685	hypothetical protein	0.982987395269717	0	0.977340258346668	0	0.984669939420147	0	0.984610620147018	0	0.983078454620979	0	0.985508245956159	0	0	0.999065616452948
PG1687	HIT family protein	0.982987395269717	0	0.977340258346668	0	0.984669939420147	0	0.984610620147018	0	0.983078454620979	0	0.985508245956159	0	0.975244256975902	0
PG1688	transcription elongation factor GreA	0.982987395269717	0	0.977340258346668	0	0.984669939420147	0	0.984610620147018	0	0.983078454620979	0	0.985508245956159	0	0.975244256975902	0
PG1690	Sua5-YciO-YrdC-YwlC family protein	0.982987395269717	0	0.977340258346668	0	0.243099731633639	0	0.984610620147018	0	0.983078454620979	0	0.985508245956159	0	0.975244256975902	0
PG1691	conserved domain protein	0.982987395269717	0	0.977340258346668	0	0.984669939420147	0	0.984610620147018	0	0.983078454620979	0	0.985508245956159	0	0.975244256975902	0
PG1692	ABC transporter, ATP-binding protein	0.982987395269717	0	0.977340258346668	0	0.984669939420147	0	0.984610620147018	0	0.983078454620979	0	0.985508245956159	0	0.975244256975902	0
PG1693	HesA-MoeB-ThiF family protein	0.982987395269717	0	0.977340258346668	0	0.984669939420147	0	0.984610620147018	0	0.983078454620979	0	0.985508245956159	0	0.975244256975902	0
PG1694	conserved hypothetical protein	0.982987395269717	0	0.977340258346668	0	0.984669939420147	0	0.984610620147018	0	0.983078454620979	0	0.985508245956159	0	0.975244256975902	0
PG1695	hypothetical protein	0.982987395269717	0	0.977340258346668	0	0.984669939420147	0	0.984610620147018	0	0.983078454620979	0	0.985508245956159	0	0.975244256975902	0
PG1696	type II DNA modification methyltransferase, putative	0.982987395269717	0	0	0.99971245723854	0.984669939420147	0	0.984610620147018	0	0.983078454620979	0	0.985508245956159	0	0.975244256975902	0
PG1697	type II restriction endonuclease, putative	0	0.999739834215474	0	0.999731882920758	0	0.999564122856485	0.984610620147018	0	0.983078454620979	0	0.985508245956159	0	0.975244256975902	0
PG1701	glutamine amidotransferase, class II-dipeptidase	0.982987395269717	0	0.977340258346668	0	0.984669939420147	0	0.984610620147018	0	0.983078454620979	0	0.985508245956159	0	0.975244256975902	0
PG1702	DNA gyrase, B subunit	0.982987395269717	0	0.977340258346668	0	0.984669939420147	0	0.984610620147018	0	0.983078454620979	0	0.985508245956159	0	0.975244256975902	0
PG1703	MazG family protein	0.982987395269717	0	0.977340258346668	0	0.984669939420147	0	0.984610620147018	0	0.983078454620979	0	0.985508245956159	0	0.975244256975902	0
PG1704	thiol:disulfide interchange protein dsbD, putative	0.982987395269717	0	0.977340258346668	0	0.984669939420147	0	0.984610620147018	0	0.983078454620979	0	0.985508245956159	0	0.975244256975902	0
PG1705	ribosomal large subunit pseudouridine synthase family protein	0.982987395269717	0	0.977340258346668	0	0.984669939420147	0	0.984610620147018	0	0.983078454620979	0	0.985508245956159	0	0.975244256975902	0
PG1706	hypothetical protein	0.982987395269717	0	0.977340258346668	0	0.984669939420147	0	0.984610620147018	0	0.983078454620979	0	0.985508245956159	0	0.975244256975902	0
PG1707	hypothetical protein	0.982987395269717	0	0.977340258346668	0	0.984669939420147	0	0.984610620147018	0	0.983078454620979	0	0.985508245956159	0	0.975244256975902	0
PG1711	alpha-1,2-mannosidase family protein	0.982987395269717	0	0.977340258346668	0	0.984669939420147	0	0.984610620147018	0	0.983078454620979	0	0.985508245956159	0	0.00556909637952894	0
PG1712	alpha-1,2-mannosidase family protein	0.982987395269717	0	0.977340258346668	0	0.984669939420147	0	0.984610620147018	0	0.983078454620979	0	0.985508245956159	0	0.975244256975902	0
PG1713	lipoprotein, putative	0.982987395269717	0	0.977340258346668	0	0.984669939420147	0	0.984610620147018	0	0.983078454620979	0	0.985508245956159	0	0.975244256975902	0
PG1714	pyridoxamine-phosphate oxidase	0.982987395269717	0	0.977340258346668	0	0.984669939420147	0	0.984610620147018	0	0.983078454620979	0	0.985508245956159	0	0.975244256975902	0
PG1715	hypothetical protein	0.982987395269717	0	0.977340258346668	0	0.984669939420147	0	0.984610620147018	0	0.983078454620979	0	0.985508245956159	0	0.975244256975902	0
PG1718	hypothetical protein	0.982987395269717	0	0.977340258346668	0	0.984669939420147	0	0.984610620147018	0	0.983078454620979	0	0.985508245956159	0	0.975244256975902	0
PG1719	ABC transporter, ATP-binding protein, MsbA family	0.982987395269717	0	0.977340258346668	0	0.984669939420147	0	0.984610620147018	0	0.983078454620979	0	0.985508245956159	0	0.975244256975902	0
PG1720	conserved domain protein	0.982987395269717	0	0.977340258346668	0	0.984669939420147	0	0.984610620147018	0	0.983078454620979	0	0.985508245956159	0	0.975244256975902	0
PG1721	ribonuclease R	0.982987395269717	0	0.977340258346668	0	0.984669939420147	0	0.984610620147018	0	0.983078454620979	0	0.985508245956159	0	0.975244256975902	0
PG1722	hypothetical protein	0.982987395269717	0	0.977340258346668	0	0.984669939420147	0	0.984610620147018	0	0.983078454620979	0	0.985508245956159	0	0.975244256975902	0
PG1723	ribosomal protein S20	0.982987395269717	0	0.977340258346668	0	0.984669939420147	0	0.984610620147018	0	0.983078454620979	0	0.985508245956159	0	0.975244256975902	0
PG1724	O-sialoglycoprotein endopeptidase	0.982987395269717	0	0.977340258346668	0	0.984669939420147	0	0.984610620147018	0	0.983078454620979	0	0.985508245956159	0	0.975244256975902	0
PG1725	competence-damage-inducible protein CinA domain protein	0.982987395269717	0	0.977340258346668	0	0.984669939420147	0	0.984610620147018	0	0.983078454620979	0	0.985508245956159	0	0.975244256975902	0
PG1726	PDZ domain protein	0.982987395269717	0	0.977340258346668	0	0.984669939420147	0	0.984610620147018	0	0.983078454620979	0	0.985508245956159	0	0.975244256975902	0
PG1727	yitL protein	0.982987395269717	0	0.977340258346668	0	0.984669939420147	0	0.984610620147018	0	0.983078454620979	0	0.985508245956159	0	0.975244256975902	0
PG1728	cytidine-deoxycytidylate deaminase family protein	0.982987395269717	0	0.977340258346668	0	0.984669939420147	0	0.984610620147018	0	0.983078454620979	0	0.985508245956159	0	0.975244256975902	0
PG1729	thiol peroxidase	0.982987395269717	0	0.977340258346668	0	0.984669939420147	0	0.984610620147018	0	0.983078454620979	0	0.985508245956159	0	0.975244256975902	0
PG1730	O-methyltransferase family protein	0.982987395269717	0	0.977340258346668	0	0.984669939420147	0	0.984610620147018	0	0.983078454620979	0	0.985508245956159	0	0.975244256975902	0
PG1731	3-dehydroquinate dehydratase, type II	0.982987395269717	0	0.977340258346668	0	0.984669939420147	0	0.984610620147018	0	0.983078454620979	0	0.985508245956159	0	0.975244256975902	0
PG1732	integrase-recombinase XerD	0.982987395269717	0	0.977340258346668	0	0.984669939420147	0	0.984610620147018	0	0.983078454620979	0	0.985508245956159	0	0.975244256975902	0
PG1733	hypothetical protein	0.982987395269717	0	0.977340258346668	0	0.984669939420147	0	0.984610620147018	0	0.983078454620979	0	0.985508245956159	0	0.975244256975902	0
PG1734	transporter, putative	0.982987395269717	0	0.977340258346668	0	0.984669939420147	0	0.984610620147018	0	0.983078454620979	0	0.985508245956159	0	0.975244256975902	0
PG1735	MutT-nudix family protein	0	0.994348842606038	0.977340258346668	0	0.984669939420147	0	0.984610620147018	0	0.983078454620979	0	0.985508245956159	0	0.975244256975902	0
PG1737	glucokinase, authentic point mutation	0	0.99948259686815	0.977340258346668	0	0.984669939420147	0	0.984610620147018	0	0.983078454620979	0	0.985508245956159	0	0.975244256975902	0
PG1738	hypothetical protein	0	0.99980312869982	0.977340258346668	0	0.75217874825196	0	0.984610620147018	0	0.983078454620979	0	0.985508245956159	0	0.975244256975902	0
PG1739	conserved domain protein	0.982987395269717	0	0.977340258346668	0	0.984669939420147	0	0.984610620147018	0	0.983078454620979	0	0.985508245956159	0	0.975244256975902	0
PG1741	aspartate ammonia-lyase	0.982987395269717	0	0.977340258346668	0	0.984669939420147	0	0.984610620147018	0	0.983078454620979	0	0.985508245956159	0	0.975244256975902	0
PG1742	hypothetical protein	0.982987395269717	0.99868346870385	0.977340258346668	0.997603187086928	0.984669939420147	0.99733279596315	0.984610620147018	0.997024113575653	0.983078454620979	0.999090486768717	0.985508245956159	0.991522966579948	0.975244256975902	0.995095280772452
PG1743	2-dehydro-3-deoxyphosphooctonate aldolase	0.982987395269717	0	0.977340258346668	0	0.984669939420147	0	0.984610620147018	0	0.983078454620979	0	0.985508245956159	0	0.975244256975902	0
PG1745	phosphoribulokinase family protein	0.982987395269717	0	0.977340258346668	0	0.984669939420147	0	0.984610620147018	0	0.983078454620979	0	0.985508245956159	0	0.975244256975902	0
PG1747	ribose 5-phosphate isomerase B, putative	0.982987395269717	0	0.977340258346668	0	0.984669939420147	0	0.984610620147018	0	0.983078454620979	0	0.985508245956159	0	0.975244256975902	0
PG1748	transketolase	0.982987395269717	0	0.977340258346668	0	0.984669939420147	0	0.984610620147018	0	0.983078454620979	0	0.985508245956159	0	0.975244256975902	0
PG1750	alpha-1,3-4-fucosidase, putative	0.982987395269717	0	0.977340258346668	0	0.984669939420147	0	0.984610620147018	0	0.983078454620979	0	0.985508245956159	0	0.171224757710686	0
PG1751	aminotransferase, class V	0.982987395269717	0	0.977340258346668	0	0.984669939420147	0	0.984610620147018	0	0.983078454620979	0	0.985508245956159	0	0.975244256975902	0
PG1752	hypothetical protein	0.982987395269717	0	0.977340258346668	0	0.984669939420147	0	0.984610620147018	0	0.983078454620979	0	0.985508245956159	0	0.975244256975902	0
PG1753	selenide, water dikinase	0.982987395269717	0	0.977340258346668	0	0.984669939420147	0	0.984610620147018	0	0.983078454620979	0	0.985508245956159	0	0.975244256975902	0
PG1754	conserved domain protein	0.982987395269717	0	0.977340258346668	0	0.984669939420147	0	0.984610620147018	0	0.983078454620979	0	0.985508245956159	0	0.975244256975902	0
PG1755	fructose-bisphosphate aldolase, class I	0.982987395269717	0	0.977340258346668	0	0.984669939420147	0	0.984610620147018	0	0.983078454620979	0	0.985508245956159	0	0.399983813917548	0
PG1757	hypothetical protein	0.982987395269717	0	0.00367335754561207	0	1.66718e+08	0	0.00263387630302271	0	2910000000	0	3910000000	0	0.000103492931367782	0
PG1758	ribosomal protein S15	0.982987395269717	0	0.977340258346668	0	0.984669939420147	0	0.984610620147018	0	0.983078454620979	0	0.985508245956159	0	0.975244256975902	0
PG1759	adhesion protein, putative	0.982987395269717	0	0.977340258346668	0	0.984669939420147	0	0	0	0.983078454620979	0	0.985508245956159	0	0.975244256975902	0
PG1760	ABC transporter, ATP-binding protein	0.982987395269717	0	0.977340258346668	0	0.984669939420147	0	0.984610620147018	0	0.983078454620979	0	0.985508245956159	0	0.975244256975902	0
PG1761	acetyltransferase, GNAT family	0.982987395269717	0	0.977340258346668	0	0.984669939420147	0	0.984610620147018	0	0.983078454620979	0	0.985508245956159	0	0.975244256975902	0
PG1762	protein-export membrane protein SecD-protein-export membrane protein SecF	0.982987395269717	0	0.977340258346668	0	0.984669939420147	0	0.984610620147018	0	0.983078454620979	0	0.985508245956159	0	0.975244256975902	0
PG1763	ribonuclease III	0.982987395269717	0	0.977340258346668	0	0.984669939420147	0	0.984610620147018	0	0.983078454620979	0	0.985508245956159	0	0.975244256975902	0
PG1764	3-oxoacyl-(acyl-carrier-protein) synthase II	0.982987395269717	0	0.977340258346668	0	0.984669939420147	0	0.984610620147018	0	0.983078454620979	0	0.985508245956159	0	0.975244256975902	0
PG1765	acyl carrier protein	0.982987395269717	0	0.977340258346668	0	0.984669939420147	0	0.984610620147018	0	0.983078454620979	0	0.985508245956159	0	0.975244256975902	0
PG1766	phosphoribosylglycinamide formyltransferase	0.982987395269717	0	0.977340258346668	0	0.984669939420147	0	0.984610620147018	0	0.983078454620979	0	0.985508245956159	0	0.975244256975902	0
PG1767	lipoprotein, putative	0.982987395269717	0	0.977340258346668	0	0.984669939420147	0	0.984610620147018	0	0.983078454620979	0	0.985508245956159	0	0.975244256975902	0
PG1768	magnesium chelatase, subunit D-I family	0.982987395269717	0	0.977340258346668	0	0.984669939420147	0	0.984610620147018	0	0.983078454620979	0	0.985508245956159	0	0.975244256975902	0
PG1769	hypothetical protein	0.982987395269717	0	0.977340258346668	0	0.984669939420147	0	0.984610620147018	0	0.983078454620979	0	0.985508245956159	0	0.975244256975902	0
PG1770	hypothetical protein	0.982987395269717	0	0.977340258346668	0	0.984669939420147	0	0.984610620147018	0	0.983078454620979	0	0.985508245956159	0	0.975244256975902	0
PG1771	phenylalanyl-tRNA synthetase, alpha subunit	0.982987395269717	0	0.977340258346668	0	0.984669939420147	0	0.984610620147018	0	0.983078454620979	0	0.985508245956159	0	0.975244256975902	0
PG1772	endonuclease III	0.982987395269717	0	0.977340258346668	0	0.984669939420147	0	0.984610620147018	0	0.983078454620979	0	0.985508245956159	0	0.975244256975902	0
PG1773	PAP2 superfamily protein	0.982987395269717	0	0.977340258346668	0	0.984669939420147	0	0.984610620147018	0	0.983078454620979	0	0.985508245956159	0	0.975244256975902	0
PG1774	transcription-repair coupling factor	0.982987395269717	0	0.977340258346668	0	0.984669939420147	0	0.984610620147018	0	0.421569006192317	0	0.985508245956159	0	0.975244256975902	0
PG1775	grpE protein	0.982987395269717	0	0.977340258346668	0	0.984669939420147	0	0.984610620147018	0	0.983078454620979	0	0.985508245956159	0	0.975244256975902	0
PG1776	dnaJ protein	0.982987395269717	0	0.977340258346668	0	0.984669939420147	0	0.984610620147018	0	0.983078454620979	0	0.985508245956159	0	0.975244256975902	0
PG1777	conserved hypothetical protein	0.982987395269717	0	0.977340258346668	0	0.984669939420147	0	0.984610620147018	0	0.983078454620979	0	0.985508245956159	0	0.0377359236941216	0
PG1778	conserved hypothetical protein	0.982987395269717	0	0.977340258346668	0	0.984669939420147	0	0.984610620147018	0	0.983078454620979	0	0.985508245956159	0	0.975244256975902	0
PG1779	conserved hypothetical protein	0.982987395269717	0	0.977340258346668	0	0.984669939420147	0	0.984610620147018	0	0.983078454620979	0	0.985508245956159	0	0.975244256975902	0
PG1780	8-amino-7-oxononanoate synthase	0.982987395269717	0	0.977340258346668	0	0.984669939420147	0	0.984610620147018	0	0.983078454620979	0	0.985508245956159	0	0.975244256975902	0
PG1781	uridine kinase	0.982987395269717	0	0.977340258346668	0	0.984669939420147	0	0.984610620147018	0	0.983078454620979	0	0.985508245956159	0	0.975244256975902	0
PG1782	hypothetical protein	0.982987395269717	0	0.977340258346668	0	0.984669939420147	0	0.984610620147018	0	0.983078454620979	0	0.985508245956159	0	0.975244256975902	0
PG1783	glycosyl transferase, group 2 family protein	0.982987395269717	0	0.977340258346668	0	0.984669939420147	0	0.984610620147018	0	0.983078454620979	0	0.985508245956159	0	0.975244256975902	0
PG1784	conserved hypothetical protein	0.982987395269717	0	0.977340258346668	0	0.984669939420147	0	0.984610620147018	0	0.983078454620979	0	0.985508245956159	0	0.975244256975902	0
PG1786	hypothetical protein	0.982987395269717	0	0.977340258346668	0	0.984669939420147	0	0.984610620147018	0	0.983078454620979	0	0.985508245956159	0	0	0
PG1787	hypothetical protein	0.982987395269717	0	0.977340258346668	0	0.984669939420147	0	0.984610620147018	0	0.983078454620979	0	0.985508245956159	0	0.975244256975902	0
PG1788	cysteine peptidase, putative	0.982987395269717	0	0.977340258346668	0	0.984669939420147	0	0.984610620147018	0	0.983078454620979	0	0.985508245956159	0	0.975244256975902	0
PG1789	peptidyl-dipeptidase Dcp	0.982987395269717	0	0.977340258346668	0	0.984669939420147	0	0.984610620147018	0	0.983078454620979	0	0.985508245956159	0	0.975244256975902	0
PG1790	hypothetical protein	0.982987395269717	0	0.977340258346668	0	0.984669939420147	0	0.984610620147018	0	0.983078454620979	0	0.985508245956159	0	0.975244256975902	0
PG1791	hypothetical protein	0.982987395269717	0	0.977340258346668	0	0.957605468613816	0	0.984610620147018	0	0.138203936386769	0	0.985508245956159	0	0.975244256975902	0
PG1792	sodium-hydrogen antiporter	0.982987395269717	0	0.977340258346668	0	0.984669939420147	0	0.984610620147018	0	0.983078454620979	0	0.985508245956159	0	0.975244256975902	0
PG1793	1,4-alpha-glucan branching enzyme	0.982987395269717	0	0.977340258346668	0	0.984669939420147	0	0.984610620147018	0	0.983078454620979	0	0.985508245956159	0	0.975244256975902	0
PG1794	DNA polymerase type I	0.982987395269717	0	0.977340258346668	0	0.984669939420147	0	0.984610620147018	0	0.983078454620979	0	0.985508245956159	0	0.975244256975902	0
PG1795	hypothetical protein	0.982987395269717	0	0.977340258346668	0	0.984669939420147	0	0.984610620147018	0	0.983078454620979	0	0.985508245956159	0	0.975244256975902	0
PG1797	DNA-binding response regulator-sensor histidine kinase	0.982987395269717	0	0.977340258346668	0	0.984669939420147	0	0.984610620147018	0	0.983078454620979	0	0.985508245956159	0	0.975244256975902	0
PG1798	immunoreactive 46 kDa antigen PG99	0.982987395269717	0	0.977340258346668	0	0.984669939420147	0	0.984610620147018	0	0.983078454620979	0	0.985508245956159	0	0.975244256975902	0
PG1799	hypothetical protein	0.982987395269717	0	0.977340258346668	0	0.984669939420147	0	0.984610620147018	0	0.983078454620979	0	0.985508245956159	0	0.975244256975902	0
PG1801	v-type ATPase, subunit E, putative	0.982987395269717	0	0.977340258346668	0	0.984669939420147	0	0.984610620147018	0	0.983078454620979	0	0.985508245956159	0	0.975244256975902	0
PG1802	hypothetical protein	0.982987395269717	0	0.977340258346668	0	0.984669939420147	0	0.984610620147018	0	0.983078454620979	0	0.985508245956159	0	0.975244256975902	0
PG1803	v-type ATPase, subunit A	0.982987395269717	0	0.977340258346668	0	0.984669939420147	0	0.984610620147018	0	0.983078454620979	0	0.985508245956159	0	0.975244256975902	0
PG1804	v-type ATPase, subunit B	0.982987395269717	0	0.977340258346668	0	0.984669939420147	0	0.984610620147018	0	0.983078454620979	0	0.985508245956159	0	0.975244256975902	0
PG1805	v-type ATPase, subunit D	0.982987395269717	0	0.977340258346668	0	0.984669939420147	0	0.984610620147018	0	0.983078454620979	0	0.985508245956159	0	0.975244256975902	0
PG1806	v-type ATPase, subunit I	0.982987395269717	0	0.977340258346668	0	0.984669939420147	0	0.984610620147018	0	0.983078454620979	0	0.985508245956159	0	0.975244256975902	0
PG1807	v-type ATPase, subunit K	0.982987395269717	0	0.977340258346668	0	0.984669939420147	0	0.984610620147018	0	0.983078454620979	0	0.985508245956159	0	0.975244256975902	0
PG1808	guanosine-3,5-bis(diphosphate) 3-pyrophosphohydrolase	0.982987395269717	0	0.977340258346668	0	0.984669939420147	0	0.984610620147018	0	0.983078454620979	0	0.985508245956159	0	0.975244256975902	0
PG1809	2-oxoglutarate oxidoreductase, gamma subunit	0.982987395269717	0	0.977340258346668	0	0.984669939420147	0	0.984610620147018	0	0.983078454620979	0	0.985508245956159	0	0.975244256975902	0
PG1810	2-oxoglutarate oxidoreductase, beta subunit	0.982987395269717	0	0.977340258346668	0	0.984669939420147	0	0.984610620147018	0	0.983078454620979	0	0.985508245956159	0	0.975244256975902	0
PG1811	hypothetical protein	0.982987395269717	0	0.977340258346668	0	0.984669939420147	0	0.984610620147018	0	0.983078454620979	0	0.985508245956159	0	0.975244256975902	0
PG1812	2-oxoglutarate oxidoreductase, alpha subunit	0.982987395269717	0	0.977340258346668	0	0.984669939420147	0	0.984610620147018	0	0.983078454620979	0	0.985508245956159	0	0.975244256975902	0
PG1813	ferredoxin, 4Fe-4S	0.982987395269717	0	0.977340258346668	0	0.984669939420147	0	0.984610620147018	0	0.983078454620979	0	0.985508245956159	0	0.975244256975902	0
PG1814	DNA primase	0.982987395269717	0	0.977340258346668	0	0.984669939420147	0	0.984610620147018	0	0.983078454620979	0	0.0669644291604504	0	0.000278270550420528	0
PG1815	3-deoxy-D-manno-octulosonate cytidylyltransferase	0.982987395269717	0	0.977340258346668	0	0.984669939420147	0	0.984610620147018	0	0.983078454620979	0	0.985508245956159	0	0.975244256975902	0
PG1816	NAD(P)H dehydrogenase, quinone family, putative	0.982987395269717	0	0.977340258346668	0	0.984669939420147	0	0.984610620147018	0	0.983078454620979	0	0.985508245956159	0	0.975244256975902	0
PG1817	conserved hypothetical protein	0.982987395269717	0	0.977340258346668	0	0.984669939420147	0	0.984610620147018	0	0.983078454620979	0	0.985508245956159	0	0.975244256975902	0
PG1818	hypothetical protein	0.982987395269717	0	0.977340258346668	0	0.984669939420147	0	0.984610620147018	0	0.983078454620979	0	0.985508245956159	0	0.975244256975902	0
PG1819	hypothetical protein	0.982987395269717	0	0.977340258346668	0	0.984669939420147	0	0.984610620147018	0	0.983078454620979	0	0.985508245956159	0	0.975244256975902	0
PG1820	cytochrome c nitrite reductase, catalytic subunit NrfA	0.982987395269717	0	0.977340258346668	0	0.984669939420147	0	0.984610620147018	0	0.983078454620979	0	0.985508245956159	0	0.975244256975902	0
PG1821	cytochrome c nitrite reductase, small subunit NrfH	0.982987395269717	0	0.977340258346668	0	0.984669939420147	0	0.984610620147018	0	0.983078454620979	0	0.985508245956159	0	0.975244256975902	0
PG1823	hypothetical protein	0.982987395269717	0	0.977340258346668	0	0.984669939420147	0	0.984610620147018	0	0.983078454620979	0	0.985508245956159	0	0.975244256975902	0
PG1824	enolase	0.982987395269717	0	0.977340258346668	0	0.984669939420147	0	0.984610620147018	0	0.983078454620979	0	0.985508245956159	0	0.975244256975902	0
PG1825	hypothetical protein	0.982987395269717	0	0.977340258346668	0	0.984669939420147	0	0.984610620147018	0	0.983078454620979	0	0.985508245956159	0	0.975244256975902	0
PG1826	conserved domain protein	0.982987395269717	0	0.977340258346668	0	0.984669939420147	0	0.984610620147018	0	0.983078454620979	0	0.985508245956159	0	0.975244256975902	0
PG1827	RNA polymerase sigma-70 factor, ECF subfamily	0.982987395269717	0	0.977340258346668	0	0.984669939420147	0	0.984610620147018	0	0.983078454620979	0	0.985508245956159	0	0.975244256975902	0
PG1828	lipoprotein, putative	0.982987395269717	0	0.977340258346668	0	0.984669939420147	0	0.984610620147018	0	0.983078454620979	0	0.985508245956159	0	0.975244256975902	0
PG1829	long-chain-fatty-acid--CoA ligase, putative	0.982987395269717	0	0.977340258346668	0	0.984669939420147	0	0.984610620147018	0	0.983078454620979	0	0.985508245956159	0	0.975244256975902	0
PG1831	ATP-dependent DNA helicase RecQ	0.982987395269717	0	0.977340258346668	0	0.984669939420147	0	0.984610620147018	0	0.983078454620979	0	0.985508245956159	0	0.975244256975902	0
PG1834	glycogen synthase-related protein	0.982987395269717	0	0.977340258346668	0	0.984669939420147	0	0.984610620147018	0	0.983078454620979	0	0.985508245956159	0	0.975244256975902	0
PG1835	lipoprotein, putative	0.982987395269717	0	0.977340258346668	0	0.984669939420147	0	0.984610620147018	0	0.983078454620979	0	0.985508245956159	0	0.975244256975902	0
PG1836	nucleoside permease NupG	0.982987395269717	0	0.977340258346668	0	0.984669939420147	0	0.984610620147018	0	0.983078454620979	0	0.985508245956159	0	0.975244256975902	0
PG1837	hemagglutinin protein HagA	0.982987395269717	0	0.977340258346668	0	0.984669939420147	0	0.984610620147018	0	0.983078454620979	0	0.985508245956159	0	0.975244256975902	0
PG1840	conserved domain protein	0.982987395269717	0	0.977340258346668	0	0.984669939420147	0	0.984610620147018	0	0.983078454620979	0	0.985508245956159	0	0.975244256975902	0
PG1841	conserved hypothetical protein	0.982987395269717	0	0.977340258346668	0	0.984669939420147	0	0.984610620147018	0	0.983078454620979	0	0.985508245956159	0	0.975244256975902	0
PG1842	acetyltransferase, GNAT family	0.982987395269717	0	0.977340258346668	0	0.984669939420147	0	0.984610620147018	0	0.983078454620979	0	0.985508245956159	0	0.975244256975902	0
PG1844	hemagglutinin protein HagD	0.982987395269717	0	0.977340258346668	0	0.984669939420147	0	0.984610620147018	0	0.983078454620979	0	0.985508245956159	0	0.975244256975902	0
PG1846	hypothetical protein	0.982987395269717	0	0.000924041972278446	0	0.984669939420147	0	0.984610620147018	0	0.983078454620979	0	0.985508245956159	0	0.975244256975902	0
PG1847	endoribonuclease L-PSP, putative	0.982987395269717	0	0.977340258346668	0	0.984669939420147	0	0.984610620147018	0	0.983078454620979	0	0.985508245956159	0	0.975244256975902	0
PG1848	RNA methyltransferase, TrmH family	0.982987395269717	0	0.977340258346668	0	0.984669939420147	0	0.984610620147018	0	0.983078454620979	0	0.985508245956159	0	0.975244256975902	0
PG1849	DNA repair protein RecN	0.982987395269717	0	0.977340258346668	0	0.984669939420147	0	0.984610620147018	0	0.983078454620979	0	0.985508245956159	0	0.975244256975902	0
PG1850	hypothetical protein	0.982987395269717	0	0.977340258346668	0	0.984669939420147	0	0.984610620147018	0	0.983078454620979	0	0.985508245956159	0	0.975244256975902	0
PG1851	phosphopantothenoylcysteine decarboxylase-phosphopantothenate--cysteine ligase	0.982987395269717	0	0.977340258346668	0	0.984669939420147	0	0.984610620147018	0	0.983078454620979	0	0.985508245956159	0	0.975244256975902	0
PG1852	exonuclease	0.982987395269717	0	0.977340258346668	0	0.984669939420147	0	0.984610620147018	0	0.983078454620979	0	0.985508245956159	0	0.975244256975902	0
PG1853	DNA polymerase III, beta subunit	0.982987395269717	0	0.977340258346668	0	0.984669939420147	0	0.984610620147018	0	0.983078454620979	0	0.985508245956159	0	0.975244256975902	0
PG1854	5-formyltetrahydrofolate cyclo-ligase family protein	0.982987395269717	0	0.977340258346668	0	0.984669939420147	0	0.984610620147018	0	0.983078454620979	0	0.985508245956159	0	0.975244256975902	0
PG1855	carboxyl-terminal protease	0.982987395269717	0	0.977340258346668	0	0.984669939420147	0	0.984610620147018	0	0.983078454620979	0	0.985508245956159	0	0.975244256975902	0
PG1856	cytidine-deoxycytidylate deaminase family protein	0.982987395269717	0	0.977340258346668	0	0.984669939420147	0	0.984610620147018	0	0.983078454620979	0	0.985508245956159	0	0.975244256975902	0
PG1857	conserved hypothetical protein	0.982987395269717	0	0.977340258346668	0	0.984669939420147	0	0.984610620147018	0	0.983078454620979	0	0.985508245956159	0	0.975244256975902	0
PG1858	flavodoxin	0.982987395269717	0	0.977340258346668	0	0.984669939420147	0	0.984610620147018	0	0.983078454620979	0	0.985508245956159	0	0.975244256975902	0
PG1859	glycerate kinase family protein	0.982987395269717	0	0.977340258346668	0	0.984669939420147	0	0.984610620147018	0	0.983078454620979	0	0.985508245956159	0	0.975244256975902	0
PG1860	conserved hypothetical protein	0.982987395269717	0	0.977340258346668	0	0.984669939420147	0	0.984610620147018	0	0.983078454620979	0	0.985508245956159	0	0.975244256975902	0
PG1861	hypothetical protein	0.982987395269717	0	0.977340258346668	0	0.984669939420147	0	0.984610620147018	0	0.983078454620979	0	0.985508245956159	0	0.975244256975902	0
PG1862	hypothetical protein	0.982987395269717	0	0.977340258346668	0	0.984669939420147	0	0.984610620147018	0	0.983078454620979	0	0.985508245956159	0	0.975244256975902	0
PG1863	hypothetical protein	0.982987395269717	0	0.977340258346668	0	0.984669939420147	0	0.984610620147018	0	0.983078454620979	0	0.985508245956159	0	0.975244256975902	0
PG1864	leucine-rich protein	4.17517e+09	0	21.9544	0.876805615255886	345.641	0	663974	0	0	0.411693842088426	0	0.999640825109544	0.24814	0.199996187667347
PG1866	hypothetical protein	0.982987395269717	0.99980312869982	0.977340258346668	0.998871901503482	0.984669939420147	0.999390844363122	0.984610620147018	0.997697318456178	0.983078454620979	0.99960119270934	0.985508245956159	0.996943384184071	0.975244256975902	0.99894662042733
PG1868	membrane protein, putative	0.982987395269717	0	0.977340258346668	0	0.984669939420147	0	0.984610620147018	0	0.983078454620979	0	0.985508245956159	0	0.975244256975902	0
PG1869	hypothetical protein	0.982987395269717	0.99980312869982	0.977340258346668	0.999731882920758	0.984669939420147	0.999564122856485	0.984610620147018	0.999297543609998	0.983078454620979	0.99989944018216	0.985508245956159	0.999718410185508	0.975244256975902	0.999835950993655
PG1870	methlytransferase, UbiE-COQ5 family	0.982987395269717	0	0.000343240627600009	0	0.984669939420147	0	0.101709601639213	0	0.335830901254632	0	0.00729759632980412	0	22.5156	0
PG1871	hypothetical protein	0.982987395269717	0	0.977340258346668	0	0.984669939420147	0	0.984610620147018	0	0.983078454620979	0	0.985508245956159	0	0.975244256975902	0
PG1872	urocanate hydratase	0.000105915261781836	0	0.977340258346668	0	0.0206010321576826	0	0.0486705374335361	0	111000000	0	0.985508245956159	0	0.975244256975902	0
PG1874	conserved hypothetical protein	0.982987395269717	0	0.977340258346668	0	0.984669939420147	0	0.984610620147018	0	0.983078454620979	0	0.985508245956159	0	0.975244256975902	0
PG1875	hemolysin	0.982987395269717	0	0.977340258346668	0	0.984669939420147	0	0.984610620147018	0	0.366455602679983	0	0.985508245956159	0	0.975244256975902	0
PG1876	conserved hypothetical protein	0.982987395269717	0	0.977340258346668	0	0.984669939420147	0	0.984610620147018	0	0.983078454620979	0	0.985508245956159	0	0.975244256975902	0
PG1877	Na+-H+ antiporter	0.982987395269717	0	0.977340258346668	0	0.984669939420147	0	0.984610620147018	0	0.00743930908689723	0	0.985508245956159	0	0.975244256975902	0
PG1878	cysteinyl-tRNA synthetase	0.982987395269717	0	0.977340258346668	0	0.984669939420147	0	0.984610620147018	0	0.983078454620979	0	0.985508245956159	0	0.975244256975902	0
PG1879	conserved hypothetical protein	0.982987395269717	0	0.977340258346668	0	0.984669939420147	0	0.984610620147018	0	0.983078454620979	0	0.985508245956159	0	0.975244256975902	0
PG1880	glycosyl transferase, group 2 family protein	0.982987395269717	0	0.977340258346668	0	0.984669939420147	0	0.984610620147018	0	0.983078454620979	0	0.985508245956159	0	0.975244256975902	0
PG1881	hypothetical protein	0.982987395269717	0	0.977340258346668	0	0.984669939420147	0	0.984610620147018	0	0.983078454620979	0	0.985508245956159	0	0.975244256975902	0
PG1884	alpha-L-fucosidase precursor, putative	0.982987395269717	0	0.977340258346668	0	0.984669939420147	0	0.984610620147018	0	0.983078454620979	0	0.985508245956159	0	0.975244256975902	0
PG1885	polyphosphate kinase	0.982987395269717	0	0.977340258346668	0	0.984669939420147	0	0.984610620147018	0	0.983078454620979	0	0.985508245956159	0	0.975244256975902	0
PG1886	GTP-binding protein HflX	0.982987395269717	0	0.977340258346668	0	0.984669939420147	0	0.984610620147018	0	0.983078454620979	0	0.985508245956159	0	0.975244256975902	0
PG1887	rhodanese-like domain protein	0.982987395269717	0	0.977340258346668	0	0.984669939420147	0	0.984610620147018	0	0.983078454620979	0	0.985508245956159	0	0.683214466045324	0
PG1888	conserved hypothetical protein	0.0258925770978229	0	0.00135729281194929	0	0.984669939420147	0	0.0259236713183161	0	0.00100985329044205	0	0.985508245956159	0	0.975244256975902	0
PG1889	hypothetical protein	0	0.99980312869982	0.977340258346668	0	0.984669939420147	0	0	0.999297543609998	0	0.99989944018216	0	0.999699327308217	0	0.999835950993655
PG1890	lipoprotein, putative	0.982987395269717	0	2.2368e+08	0	0.984669939420147	0	0.984610620147018	0	0.983078454620979	0	0	0	0.000229089517852027	0
PG1891	hypothetical protein	463532	0.873638539594378	9.2076e+08	0.949263095260057	0.984669939420147	0	1.22921e+09	0.942871538720543	0	0.999878089887684	1.95	0.998748166377894	0.975244256975902	0
PG1892	hypothetical protein	0.982987395269717	0	0.977340258346668	0	0	0.983940368467515	0.984610620147018	0	0.983078454620979	0	0	0.97468875024652	0.975244256975902	0
PG1893	hypothetical protein	2.30261e+08	0	0.977340258346668	0	0	0.999564122856485	3.82173e+08	0	0.983078454620979	0	0.985508245956159	0	0.975244256975902	0
PG1894	hypothetical protein	0	0.461516398977005	0	0.99570160519596	0	0.986514911323014	0	0.231201579843818	0	0.973979790867833	0	0.994465268066208	0	0.999002465611437
PG1895	hypothetical protein	0.982987395269717	0	0.977340258346668	0	0.984669939420147	0	0.984610620147018	0	0.983078454620979	0	0.985508245956159	0	0.975244256975902	0
PG1896	S-adenosylmethionine synthase	0.982987395269717	0	0.977340258346668	0	0.984669939420147	0	0.984610620147018	0	0.983078454620979	0	0.985508245956159	0	0.975244256975902	0
PG1897	thiamine pyrophosphokinase	0.982987395269717	0	0.977340258346668	0	0.984669939420147	0	0.984610620147018	0	0.983078454620979	0	0.985508245956159	0	0.975244256975902	0
PG1898	transporter, putative	0.982987395269717	0	0.977340258346668	0	0.984669939420147	0	0.984610620147018	0	0.983078454620979	0	0.985508245956159	0	0.975244256975902	0
PG1899	TonB-dependent receptor, putative	0.982987395269717	0	0.977340258346668	0	0.984669939420147	0	0.984610620147018	0	0.983078454620979	0	0.985508245956159	0	0.975244256975902	0
PG1900	conserved hypothetical protein TIGR00157	0.982987395269717	0	0.977340258346668	0	0.984669939420147	0	0.984610620147018	0	0.983078454620979	0	0.985508245956159	0	0.975244256975902	0
PG1901	ribosome recycling factor	0.982987395269717	0	0.977340258346668	0	0.984669939420147	0	0.984610620147018	0	0.983078454620979	0	0.985508245956159	0	0.975244256975902	0
PG1902	uridylate kinase	0.982987395269717	0	0.977340258346668	0	0.984669939420147	0	0.984610620147018	0	0.983078454620979	0	0.985508245956159	0	0.975244256975902	0
PG1903	conserved hypothetical protein	0.982987395269717	0	0.977340258346668	0	0.984669939420147	0	0.984610620147018	0	0.983078454620979	0	0.985508245956159	0	0.975244256975902	0
PG1904	hypothetical protein	0.982987395269717	0	0.977340258346668	0	0.984669939420147	0	0.984610620147018	0	0.983078454620979	0	0.985508245956159	0	0.975244256975902	0
PG1907	ISPg3, transposase, interruption	0.982987395269717	0	200750	0.714675591093895	0.984669939420147	0	0.984610620147018	0	0.983078454620979	0	0.0862723499629921	0	0.975244256975902	0
PG1908	hypothetical protein	0.982987395269717	0	0	0.999731882920758	0	0.996867625905672	0	0.995755376682973	0.983078454620979	0	0	0.791973979243342	0.975244256975902	0
PG1910	ribosomal protein L17	0.982987395269717	0	0.977340258346668	0	0.984669939420147	0	0.984610620147018	0	0.983078454620979	0	0.985508245956159	0	0.975244256975902	0
PG1911	DNA-directed RNA polymerase, alpha subunit	0.982987395269717	0	0.977340258346668	0	0.984669939420147	0	0.984610620147018	0	0.983078454620979	0	0.985508245956159	0	0.975244256975902	0
PG1912	ribosomal protein S4	0.982987395269717	0	0.977340258346668	0	0.984669939420147	0	0.984610620147018	0	0.983078454620979	0	0.985508245956159	0	0.975244256975902	0
PG1913	ribosomal protein S11	0.982987395269717	0	0.977340258346668	0	0.984669939420147	0	0.984610620147018	0	0.983078454620979	0	0.985508245956159	0	0.975244256975902	0
PG1914	ribosomal protein S13	0.982987395269717	0	0.977340258346668	0	0.984669939420147	0	0.984610620147018	0	0.983078454620979	0	0.985508245956159	0	0.975244256975902	0
PG1915	ribosomal protein L36	0.982987395269717	0	0.977340258346668	0	0.984669939420147	0	0.984610620147018	0	0.983078454620979	0	0.985508245956159	0	0.975244256975902	0
PG1916	translation initiation factor IF-1	0.982987395269717	0	0.977340258346668	0	0.984669939420147	0	0.984610620147018	0	0.983078454620979	0	0.985508245956159	0	0.975244256975902	0
PG1917	methionine aminopeptidase, type I	0.982987395269717	0	0.977340258346668	0	0.984669939420147	0	0.984610620147018	0	0.983078454620979	0	0.985508245956159	0	0.975244256975902	0
PG1918	preprotein translocase, SecY subunit	0.982987395269717	0	0.977340258346668	0	0.984669939420147	0	0.984610620147018	0	0.983078454620979	0	0.985508245956159	0	0.975244256975902	0
PG1919	ribosomal protein L15	0.982987395269717	0	0.977340258346668	0	0.984669939420147	0	0.984610620147018	0	0.983078454620979	0	0.985508245956159	0	0.975244256975902	0
PG1920	ribosomal protein L30	0.982987395269717	0	0.977340258346668	0	0.984669939420147	0	0.984610620147018	0	0.983078454620979	0	0.985508245956159	0	0.975244256975902	0
PG1921	ribosomal protein S5	0.982987395269717	0	0.977340258346668	0	0.984669939420147	0	0.984610620147018	0	0.983078454620979	0	0.985508245956159	0	0.975244256975902	0
PG1922	ribosomal protein L18	0.982987395269717	0	0.977340258346668	0	0.984669939420147	0	0.984610620147018	0	0.983078454620979	0	0.985508245956159	0	0.975244256975902	0
PG1923	ribosomal protein L6	0.982987395269717	0	0.977340258346668	0	0.984669939420147	0	0.984610620147018	0	0.983078454620979	0	0.985508245956159	0	0.975244256975902	0
PG1924	ribosomal protein S8	0.982987395269717	0	0.977340258346668	0	0.984669939420147	0	0.984610620147018	0	0.983078454620979	0	0.985508245956159	0	0.975244256975902	0
PG1925	ribosomal protein S14	0.982987395269717	0	0.977340258346668	0	0.984669939420147	0	0.984610620147018	0	0.983078454620979	0	0.985508245956159	0	0.975244256975902	0
PG1926	ribosomal protein L5	0.982987395269717	0	0.977340258346668	0	0.984669939420147	0	0.984610620147018	0	0.983078454620979	0	0.985508245956159	0	0.975244256975902	0
PG1927	ribosomal protein L24	0.982987395269717	0	0.977340258346668	0	0.984669939420147	0	0.984610620147018	0	0.983078454620979	0	0.985508245956159	0	0.975244256975902	0
PG1928	ribosomal protein L14	0.982987395269717	0	0.977340258346668	0	0.984669939420147	0	0.984610620147018	0	0.983078454620979	0	0.985508245956159	0	0.975244256975902	0
PG1929	ribosomal protein S17	0.982987395269717	0	0.977340258346668	0	0.984669939420147	0	0.984610620147018	0	0.983078454620979	0	0.985508245956159	0	0.975244256975902	0
PG1930	ribosomal protein L29	0.982987395269717	0	0.977340258346668	0	0.984669939420147	0	0.984610620147018	0	0.983078454620979	0	0.985508245956159	0	0.975244256975902	0
PG1931	ribosomal protein L16	0.982987395269717	0	0.977340258346668	0	0.984669939420147	0	0.984610620147018	0	0.983078454620979	0	0.985508245956159	0	0.975244256975902	0
PG1932	ribosomal protein S3	0.982987395269717	0	0.977340258346668	0	0.984669939420147	0	0.984610620147018	0	0.983078454620979	0	0.985508245956159	0	0.975244256975902	0
PG1933	ribosomal protein L22	0.982987395269717	0	0.977340258346668	0	0.984669939420147	0	0.984610620147018	0	0.983078454620979	0	0.985508245956159	0	0.975244256975902	0
PG1934	ribosomal protein S19	0.982987395269717	0	0.977340258346668	0	0.984669939420147	0	0.984610620147018	0	0.983078454620979	0	0.985508245956159	0	0.975244256975902	0
PG1935	ribosomal protein L2	0.982987395269717	0	0.977340258346668	0	0.984669939420147	0	0.984610620147018	0	0.983078454620979	0	0.985508245956159	0	0.975244256975902	0
PG1936	ribosomal protein L23	0.982987395269717	0	0.977340258346668	0	0.984669939420147	0	0.984610620147018	0	0.983078454620979	0	0.985508245956159	0	0.975244256975902	0
PG1937	ribosomal protein L4	0.982987395269717	0	0.977340258346668	0	0.984669939420147	0	0.984610620147018	0	0.983078454620979	0	0.985508245956159	0	0.975244256975902	0
PG1938	ribosomal protein L3	0.982987395269717	0	0.977340258346668	0	0.984669939420147	0	0.984610620147018	0	0.983078454620979	0	0.985508245956159	0	0.975244256975902	0
PG1939	ribosomal protein S10	0.982987395269717	0	0.977340258346668	0	0.984669939420147	0	0.984610620147018	0	0.983078454620979	0	0.985508245956159	0	0.975244256975902	0
PG1940	translation elongation factor G	0.982987395269717	0	0.977340258346668	0	0.984669939420147	0	0.984610620147018	0	0.983078454620979	0	0.985508245956159	0	0.975244256975902	0
PG1941	ribosomal protein S7	0.982987395269717	0	0.977340258346668	0	0.984669939420147	0	0.984610620147018	0	0.983078454620979	0	0.985508245956159	0	0.975244256975902	0
PG1942	ribosomal protein S12	0.982987395269717	0	0.977340258346668	0	0.984669939420147	0	0.984610620147018	0	0.983078454620979	0	0.985508245956159	0	0.975244256975902	0
PG1943	hypothetical protein	0.982987395269717	0	0.977340258346668	0	0.984669939420147	0	0.984610620147018	0	0.983078454620979	0	0.985508245956159	0	0.975244256975902	0
PG1944	3-phosphoshikimate 1-carboxyvinyltransferase	0.982987395269717	0	0.977340258346668	0	0.984669939420147	0	0.984610620147018	0	0.983078454620979	0	0.985508245956159	0	0.975244256975902	0
PG1945	hypothetical protein	0.982987395269717	0	0.977340258346668	0	0.984669939420147	0	0.984610620147018	0	0.983078454620979	0	0.985508245956159	0	0.975244256975902	0
PG1946	ABC 3 transporter family protein	0.982987395269717	0	0.977340258346668	0	0.984669939420147	0	0.984610620147018	0	0.983078454620979	0	0.985508245956159	0	0.975244256975902	0
PG1947	TPR domain protein	0.982987395269717	0	0.977340258346668	0	0.984669939420147	0	0.984610620147018	0	0.983078454620979	0	0.985508245956159	0	0.975244256975902	0
PG1948	lipoprotein, putative	0.982987395269717	0	0.977340258346668	0	0.984669939420147	0	0.984610620147018	0	0.983078454620979	0	0.985508245956159	0	0.975244256975902	0
PG1949	malate dehydrogenase	0.982987395269717	0	0.977340258346668	0	0.984669939420147	0	0.984610620147018	0	0.983078454620979	0	0.985508245956159	0	0.975244256975902	0
PG1950	membrane protein, putative	0.982987395269717	0	0.977340258346668	0	0.984669939420147	0	0.984610620147018	0	0.983078454620979	0	0.985508245956159	0	0.975244256975902	0
PG1951	glutaminyl-tRNA synthetase	0.982987395269717	0	0.977340258346668	0	0.984669939420147	0	0.984610620147018	0	0.983078454620979	0	0.985508245956159	0	0.975244256975902	0
PG1952	DedA family protein	0.982987395269717	0	0.977340258346668	0	0.984669939420147	0	0.984610620147018	0	0.983078454620979	0	0.985508245956159	0	0.975244256975902	0
PG1953	YitT family protein	0.982987395269717	0	0.977340258346668	0	0.984669939420147	0	0.984610620147018	0	0.983078454620979	0	0.985508245956159	0	0.975244256975902	0
PG1954	NAD dependent epimerase-reductase-related protein	0.982987395269717	0	0.977340258346668	0	0.984669939420147	0	0.984610620147018	0	0.983078454620979	0	0.985508245956159	0	0.975244256975902	0
PG1956	4-hydroxybutyrate CoA-transferase	0.982987395269717	0	0.977340258346668	0	0.984669939420147	0	0.984610620147018	0	0.983078454620979	0	0.985508245956159	0	0.975244256975902	0
PG1959	ribosomal protein L33	0.982987395269717	0	0.977340258346668	0	0.984669939420147	0	0.984610620147018	0	0.983078454620979	0	0.985508245956159	0	0.975244256975902	0
PG1960	ribosomal protein L28	0.982987395269717	0	0.977340258346668	0	0.984669939420147	0	0.984610620147018	0	0.983078454620979	0	0.985508245956159	0	0.975244256975902	0
PG1961	hypothetical protein	0.982987395269717	0	0.977340258346668	0	0.984669939420147	0	0.984610620147018	0	0.983078454620979	0	0.985508245956159	0	0.975244256975902	0
PG1963	Sua5-YciO-YrdC-YwlC family protein	0.982987395269717	0	0.977340258346668	0	0.984669939420147	0	0.984610620147018	0	0.983078454620979	0	0.985508245956159	0	0.975244256975902	0
PG1964	bacterial sugar transferase	0.982987395269717	0	0.977340258346668	0	0.984669939420147	0	0.984610620147018	0	0.983078454620979	0	0.985508245956159	0	0.975244256975902	0
PG1965	voltage gated chloride channel, authentic frameshift	0.982987395269717	0	0.977340258346668	0	0.984669939420147	0	0.984610620147018	0	0.983078454620979	0	0.985508245956159	0	0.975244256975902	0
PG1966	conserved hypothetical protein	0.982987395269717	0	0.977340258346668	0	0.984669939420147	0	0.984610620147018	0	0.983078454620979	0	0.985508245956159	0	0.975244256975902	0
PG1967	TPR domain protein	0.982987395269717	0	0.977340258346668	0	0.984669939420147	0	0.984610620147018	0	0.983078454620979	0	0.985508245956159	0	0.975244256975902	0
PG1968	hypothetical protein	0	0.99980312869982	0	0.999731882920758	0.984669939420147	0	0	0.999297543609998	0.983078454620979	0	0	0.999718410185508	0	0.999835950993655
PG1969	hypothetical protein	0.982987395269717	0	0.977340258346668	0	0.984669939420147	0	0.984610620147018	0	0.983078454620979	0	0.985508245956159	0	0	0.999562818788857
PG1970	hypothetical protein	0.982987395269717	0	0.977340258346668	0	0.984669939420147	0	0.984610620147018	0	0.983078454620979	0	0.985508245956159	0	0	0.999708886958633
PG1972	hemagglutinin protein HagB	0.982987395269717	0	0.977340258346668	0	0.984669939420147	0	0.984610620147018	0	0.983078454620979	0	0.985508245956159	0	0	0.9998216705677
PG1974	hypothetical protein	0.982987395269717	0	0	0.999168921793012	0	0.99863291528174	0.984610620147018	0	0.983078454620979	0	0.985508245956159	0	0	0.999490171560444
PG1975	hemagglutinin protein HagC	0.982987395269717	0	0.000111990987276482	0	0.00494238474672888	0	0.984610620147018	0	0.983078454620979	0	0.985508245956159	0	0	0.999340272588038
PG1977	hypothetical protein	0.982987395269717	0	0.977340258346668	0	0.984669939420147	0	0.984610620147018	0	0.983078454620979	0	0.985508245956159	0	0	0.996776332341727
PG1978	hypothetical protein	0.982987395269717	0	0.977340258346668	0	0.984669939420147	0	0.984610620147018	0	0.983078454620979	0	0.985508245956159	0	0	0.999835950993655
PG1979	hypothetical protein	4.43995e+09	0	0.977340258346668	0	6.92938e+08	0	0.00892702054045233	0	0.0529375205937844	0	0.985508245956159	0	0	0.99968475489711
PG1980	hypothetical protein	0.982987395269717	0	0.977340258346668	0	0.984669939420147	0	0.984610620147018	0	0.183453255924972	0	0.00153057381556446	0	0	0
PG1981	CRISPR-associated protein Cas2	0	0.999747373898184	0.977340258346668	0	0.984669939420147	0	0	0.999149644418037	0	0.999878089887684	0	0.999674854208858	0	0.999796225910934
PG1982	CRISPR-associated protein Cas1	0	0.999747373898184	0.977340258346668	0	0.984669939420147	0	0	0.999292281093079	0	0.999892677406335	0	0.99965354622346	0	0.999835950993655
PG1983	CRISPR-associated protein, TM1791 family	0	0.976055825098047	0.977340258346668	0	0.984669939420147	0	0	0.981851621831293	0	0.999859089808105	0	0.981262040441086	0.975244256975902	0
PG1984	CRISPR-associated protein, TM1791.1 family	0	0.99980312869982	0.977340258346668	0	0.00290683225222955	0	0	0.998334384457795	0	0.99989944018216	0	0.999718410185508	0.975244256975902	0
PG1985	CRISPR-associated protein, TM1792 family	0	0.999017113291196	0.977340258346668	0	0.984669939420147	0	0	0.985840635185495	0	0.999893847302822	0	0.99908699122383	0.975244256975902	0
PG1986	CRISPR-associated protein, TM1793 family	0	0.998314391056229	0.977340258346668	0	0.984669939420147	0	0	0.997766941883601	0	0.99989944018216	0	0.98142310926212	0.975244256975902	0
PG1987	CRISPR-associated protein, TM1794 family	0.982987395269717	0.99980312869982	0.977340258346668	0.99908542178783	0.984669939420147	0.99789538663293	0.984610620147018	0.999017504429053	0.983078454620979	0.99894862488426	0.985508245956159	0.999643376881017	0.975244256975902	0.993025556463737
PG1988	hypothetical protein	0.650972	0.999759216006698	0.977340258346668	0	111.809	0.999484919976686	170250	0.99929581439819	0.47	0.999881876787365	0	0.999703841726636	18.2238	0.999835950993655
PG1989	hypothetical protein	0	0.997258815006507	0.977340258346668	0	0.984669939420147	0	0	0.985455478963582	0	0.996009024344915	0	0.997631338999531	0	0.99868693112288
PG1992	glucose-inhibited division protein A	0.982987395269717	0	0.977340258346668	0	0.984669939420147	0	0.984610620147018	0	0.983078454620979	0	0.102152331939708	0	0.436278756389914	0
PG1993	excinuclease ABC, C subunit	0.982987395269717	0	0.977340258346668	0	0.984669939420147	0	0.984610620147018	0	0.983078454620979	0	0.985508245956159	0	0.975244256975902	0
PG1994	D-tyrosyl-tRNA(Tyr) deacylase	0.982987395269717	0	0.977340258346668	0	0.984669939420147	0	0.984610620147018	0	0.983078454620979	0	0.985508245956159	0	0.975244256975902	0
PG1995	conserved hypothetical protein	0.982987395269717	0	0.977340258346668	0	0.984669939420147	0	0.984610620147018	0	0.983078454620979	0	0.985508245956159	0	0.975244256975902	0
PG1996	deoxyribose-phosphate aldolase	0.982987395269717	0	0.977340258346668	0	0.984669939420147	0	0.984610620147018	0	0.983078454620979	0	0.985508245956159	0	0.975244256975902	0
PG1997	hypothetical protein	0.982987395269717	0	0.977340258346668	0	0.984669939420147	0	0.984610620147018	0	0.983078454620979	0	0.985508245956159	0	0.975244256975902	0
PG1998	polyprenyl synthetase	0.982987395269717	0	0.977340258346668	0	0.984669939420147	0	0.984610620147018	0	0.983078454620979	0	0.985508245956159	0	0.975244256975902	0
PG1999	conserved hypothetical protein	0.464776157611056	0	0.977340258346668	0	0.984669939420147	0	0.984610620147018	0	0.983078454620979	0	0.985508245956159	0	0.975244256975902	0
PG2000	signal peptidase-related protein	0.982987395269717	0	0.977340258346668	0	0.984669939420147	0	0.984610620147018	0	0.983078454620979	0	0.985508245956159	0	0.975244256975902	0
PG2001	signal peptidase I	0.982987395269717	0	0.977340258346668	0	0.984669939420147	0	0.984610620147018	0	0.983078454620979	0	0.985508245956159	0	0.975244256975902	0
PG2002	dihydrodipicolinate reductase	0.982987395269717	0	0.977340258346668	0	0.984669939420147	0	0.984610620147018	0	0.983078454620979	0	0.985508245956159	0	0.975244256975902	0
PG2003	deoxyguanosinetriphosphate triphosphohydrolase	0.902010557772354	0	0.977340258346668	0	0.984669939420147	0	0.984610620147018	0	0.393496180893275	0	0.985508245956159	0	0.975244256975902	0
PG2004	conserved hypothetical protein	0.982987395269717	0	0.977340258346668	0	0.984669939420147	0	0.984610620147018	0	0.983078454620979	0	0.985508245956159	0	0.975244256975902	0
PG2006	hypothetical protein	0.982987395269717	0	0.977340258346668	0	0.984669939420147	0	0.984610620147018	0	0.983078454620979	0	0.985508245956159	0	0.975244256975902	0
PG2008	TonB-dependent receptor, putative	0.982987395269717	0	0.977340258346668	0	0.984669939420147	0	0.984610620147018	0	0.983078454620979	0	0.985508245956159	0	0.975244256975902	0
PG2009	DNA repair protein RecO, putative	0.982987395269717	0	0.977340258346668	0	0.984669939420147	0	0.984610620147018	0	0.983078454620979	0	0.985508245956159	0	0.975244256975902	0
PG2010	phosphomannomutase, putative	0.982987395269717	0	0.977340258346668	0	0.984669939420147	0	0.984610620147018	0	0.983078454620979	0	0.985508245956159	0	0.975244256975902	0
PG2013	CRISPR-associated protein Cas2	0.982987395269717	0	0.977340258346668	0	0.984669939420147	0	0.984610620147018	0	0.983078454620979	0	0.985508245956159	0	0.975244256975902	0
PG2014	CRISPR-associated protein Cas1	0.982987395269717	0	0.977340258346668	0	0.984669939420147	0	0.984610620147018	0	0.983078454620979	0	0.985508245956159	0	0.975244256975902	0
PG2015	CRISPR-associated protein Cas4	0.982987395269717	0	0.977340258346668	0	0.984669939420147	0	0.984610620147018	0	0.983078454620979	0	0.985508245956159	0	0.975244256975902	0
PG2016	CRISPR-associated helicase Cas3	0	0.999785336460758	0.977340258346668	0	0.984669939420147	0	0	0.999297543609998	0	0.99989944018216	0	0.999703841726636	0	0.999823239026366
PG2017	hypothetical protein	0	0.999598141647251	0.977340258346668	0	0.984669939420147	0	0	0.998334384457795	0	0.999892677406335	0	0.99965354622346	0	0.999712262277518
PG2018	hypothetical protein	0	0.99980312869982	0.860014534484706	0	0.329519871093861	0	0	0.999297543609998	0	0.99989944018216	0	0.999718410185508	0	0.999835950993655
PG2019	hypothetical protein	0.982987395269717	0.99980312869982	0.977340258346668	0.99970491424303	0.984669939420147	0.999484919976686	0.984610620147018	0.999284246770158	0.983078454620979	0.999880793303097	0.985508245956159	0.99857684130469	0.975244256975902	0.99921233323998
PG2020	CRISPR-associated protein, TM1814 family	0.982987395269717	0	0.977340258346668	0	0.984669939420147	0	0.984610620147018	0	0.983078454620979	0	0.985508245956159	0	0.975244256975902	0
PG2021	conserved hypothetical protein	0.982987395269717	0	0.977340258346668	0	0.984669939420147	0	0.984610620147018	0	0.983078454620979	0	0.985508245956159	0	0.975244256975902	0
PG2022	hypothetical protein	0.982987395269717	0	0.977340258346668	0	0.984669939420147	0	0.984610620147018	0	0.983078454620979	0	0.985508245956159	0	0.975244256975902	0
PG2023	methionyl-tRNA formyltransferase	0.982987395269717	0	0.977340258346668	0	0.984669939420147	0	0.984610620147018	0	0.983078454620979	0	0.985508245956159	0	0.975244256975902	0
PG2024	hemagglutinin protein HagE	0.982987395269717	0	0	0.99971245723854	0.984669939420147	0	0.984610620147018	0	0.983078454620979	0	0.985508245956159	0	0.975244256975902	0
PG2026	phosphoglycerate mutase family protein	0.982987395269717	0	0.977340258346668	0	0.984669939420147	0	0.984610620147018	0	0.983078454620979	0	0.985508245956159	0	0.975244256975902	0
PG2027	hypothetical protein	0.982987395269717	0	0.977340258346668	0	0.984669939420147	0	0.984610620147018	0	0.983078454620979	0	0.862356617294386	0	0.975244256975902	0
PG2028	ebsC protein	0.982987395269717	0	0.977340258346668	0	0.906532479515956	0	0.984610620147018	0	0.983078454620979	0	0.985508245956159	0	0.975244256975902	0
PG2029	hypothetical protein	0.982987395269717	0	0.977340258346668	0	0.984669939420147	0	0.984610620147018	0	0.983078454620979	0	0.985508245956159	0	0.975244256975902	0
PG2030	hypothetical protein	0.982987395269717	0	0.977340258346668	0	0.984669939420147	0	0.984610620147018	0	0.983078454620979	0	0.985508245956159	0	0.975244256975902	0
PG2031	hypothetical protein	0.982987395269717	0	0.977340258346668	0	0.984669939420147	0	0.984610620147018	0	0.983078454620979	0	0.985508245956159	0	0.975244256975902	0
PG2032	primosomal protein N	0.982987395269717	0	0.977340258346668	0	0.984669939420147	0	0.984610620147018	0	0.983078454620979	0	0.985508245956159	0	0.975244256975902	0
PG2033	glutamate synthase, small subunit	0.982987395269717	0	0.977340258346668	0	0.984669939420147	0	0.984610620147018	0	0.983078454620979	0	0.985508245956159	0	0.975244256975902	0
PG2034	oxidoreductase, FAD-binding, putative	0.982987395269717	0	0.977340258346668	0	0.984669939420147	0	0.984610620147018	0	0.983078454620979	0	0.985508245956159	0	0.975244256975902	0
PG2035	tRNA (guanine-N1)-methyltransferase	0.982987395269717	0	0.977340258346668	0	0.984669939420147	0	0.984610620147018	0	0.983078454620979	0	0.985508245956159	0	0.975244256975902	0
PG2036	ion transporter	0.982987395269717	0	0.977340258346668	0	0.984669939420147	0	0.984610620147018	0	0.983078454620979	0	0.985508245956159	0	0.975244256975902	0
PG2037	hypothetical protein	0.982987395269717	0	0.977340258346668	0	0.984669939420147	0	0.984610620147018	0	0.983078454620979	0	0.985508245956159	0	0.975244256975902	0
PG2038	N-acetylmuramoyl-L-alanine amidase, putative	0.982987395269717	0	0.977340258346668	0	0.984669939420147	0	0.984610620147018	0	0.983078454620979	0	0.985508245956159	0	0.975244256975902	0
PG2040	DNA-binding protein, histone-like family	0.982987395269717	0	0.977340258346668	0	0.984669939420147	0	0.984610620147018	0	0.983078454620979	0	0.985508245956159	0	0.975244256975902	0
PG2041	hypothetical protein	0.982987395269717	0	0.977340258346668	0	0.984669939420147	0	0.984610620147018	0	0.983078454620979	0	0.985508245956159	0	0.975244256975902	0
PG2042	thioredoxin family protein	0.982987395269717	0	0.977340258346668	0	0.984669939420147	0	0.984610620147018	0	0	0.99989944018216	0.985508245956159	0	0.975244256975902	0
PG2043	conserved hypothetical protein TIGR00486	0.982987395269717	0	0.977340258346668	0	0.984669939420147	0	0.984610620147018	0	0.983078454620979	0	0.985508245956159	0	0.975244256975902	0
PG2044	conserved hypothetical protein	0.982987395269717	0	0.977340258346668	0	0.984669939420147	0	0.984610620147018	0	0.983078454620979	0	0.985508245956159	0	0.975244256975902	0
PG2046	tRNA(Ile)-lysidine synthetase	0.982987395269717	0	0.977340258346668	0	0.984669939420147	0	0.984610620147018	0	0.983078454620979	0	0.985508245956159	0	0.975244256975902	0
PG2047	helicase, putative	0.982987395269717	0	0.977340258346668	0	0.984669939420147	0	0.984610620147018	0	0.983078454620979	0	0.985508245956159	0	0.975244256975902	0
PG2048	hypothetical protein	0.982987395269717	0	0.977340258346668	0	0.984669939420147	0	0.984610620147018	0	0.983078454620979	0	0.985508245956159	0	0.975244256975902	0
PG2049	hypothetical protein	0.982987395269717	0	0.977340258346668	0	0.984669939420147	0	0.984610620147018	0	0.983078454620979	0	0.985508245956159	0	0.975244256975902	0
PG2050	hypothetical protein	0.982987395269717	0	0.977340258346668	0	0.984669939420147	0	0.984610620147018	0	0.983078454620979	0	0.985508245956159	0	0.975244256975902	0
PG2052	dihydrodipicolinate synthase	0.982987395269717	0	0.977340258346668	0	0.984669939420147	0	0.984610620147018	0	0.983078454620979	0	0.985508245956159	0	0.975244256975902	0
PG2053	dethiobiotin synthase	0.982987395269717	0	0.977340258346668	0	0.984669939420147	0	0.984610620147018	0	0.983078454620979	0	0.985508245956159	0	0.975244256975902	0
PG2054	lipoprotein PG3	0.982987395269717	0	0.65458477879925	0	0.984669939420147	0	0.984610620147018	0	0.0703461630955156	0	0.187067401668113	0	0.261147098927421	0
PG2055	dihydroorotate dehydrogenase family protein	0.982987395269717	0	0.977340258346668	0	0.984669939420147	0	0.984610620147018	0	0.983078454620979	0	0.985508245956159	0	0.975244256975902	0
PG2056	transposase, ISPg2-related, truncation	0.982987395269717	0	0.977340258346668	0	0.540722227931361	0	0.984610620147018	0	0.983078454620979	0	0.985508245956159	0	0.510718430616779	0
PG2060	thymidylate synthase	0.982987395269717	0	0.977340258346668	0	0.984669939420147	0	0.984610620147018	0	0.983078454620979	0	0.985508245956159	0	0.975244256975902	0
PG2061	dihydrofolate reductase	0.982987395269717	0	0.977340258346668	0	0.984669939420147	0	0.984610620147018	0	0.983078454620979	0	0.985508245956159	0	0.975244256975902	0
PG2062	histidyl-tRNA synthetase	0.982987395269717	0	0.977340258346668	0	0.984669939420147	0	0.984610620147018	0	0.983078454620979	0	0.985508245956159	0	0.975244256975902	0
PG2063	hypothetical protein	0.982987395269717	0	0.977340258346668	0	0.984669939420147	0	0.984610620147018	0	0.983078454620979	0	0	0	0.975244256975902	0
PG2064	hypothetical protein	0.982987395269717	0	0.977340258346668	0	0.984669939420147	0	0.984610620147018	0	0.983078454620979	0	0.985508245956159	0	0.975244256975902	0
PG2065	conserved hypothetical protein TIGR00048	0.982987395269717	0	0.977340258346668	0	0.984669939420147	0	0.984610620147018	0	0.983078454620979	0	0.985508245956159	0	0.975244256975902	0
PG2066	lipoprotein, putative	0.982987395269717	0	0.977340258346668	0	0.984669939420147	0	0.984610620147018	0	0.983078454620979	0	0.985508245956159	0	0.975244256975902	0
PG2067	pyridoxal phosphate biosynthetic protein PdxA	0.982987395269717	0	0.977340258346668	0	0.984669939420147	0	0.984610620147018	0	0.983078454620979	0	0.985508245956159	0	0.975244256975902	0
PG2068	glycerol-3-phosphate cytidylyltransferase	0.982987395269717	0	0.977340258346668	0	0.984669939420147	0	0.984610620147018	0	0.983078454620979	0	0.985508245956159	0	0.975244256975902	0
PG2069	oxidoreductase, short chain dehydrogenase-reductase family	0.982987395269717	0	0.977340258346668	0	0.984669939420147	0	0.984610620147018	0	0.983078454620979	0	0.985508245956159	0	0.975244256975902	0
PG2070	hypothetical protein	0.982987395269717	0	0.977340258346668	0	0.984669939420147	0	0.984610620147018	0	0.983078454620979	0	0.985508245956159	0	0.975244256975902	0
PG2071	conserved domain protein	0.982987395269717	0	0.977340258346668	0	0.984669939420147	0	0.984610620147018	0	0.983078454620979	0	0.985508245956159	0	0.975244256975902	0
PG2072	UvrD-REP helicase domain protein	0.982987395269717	0	0.977340258346668	0	0.984669939420147	0	0.984610620147018	0	0.983078454620979	0	0.985508245956159	0	0.975244256975902	0
PG2076	hypothetical protein	0.982987395269717	0	0.977340258346668	0	0	0	0.984610620147018	0	0	0	0.985508245956159	0	0	0
PG2077	hypothetical protein	0.0085396809329859	0	0.977340258346668	0	0.984669939420147	0	0.000140423808897757	0	0.327224689879179	0	0.985508245956159	0	0.0137669396007967	0
PG2078	conserved hypothetical protein	0.982987395269717	0	0.977340258346668	0	0.984669939420147	0	0.984610620147018	0	0.983078454620979	0	0.985508245956159	0	0.975244256975902	0
PG2079	hypothetical protein	0.982987395269717	0	0.977340258346668	0	0.984669939420147	0	0.984610620147018	0	0.983078454620979	0	0.985508245956159	0	0.975244256975902	0
PG2080	adenosylmethionine--8-amino-7-oxononanoate aminotransferase	0.982987395269717	0	0.977340258346668	0	0.984669939420147	0	0.984610620147018	0	0.983078454620979	0	0.985508245956159	0	0.975244256975902	0
PG2081	biotin synthetase	0.982987395269717	0	0.977340258346668	0	0.984669939420147	0	0.984610620147018	0	0.983078454620979	0	0.985508245956159	0	0.975244256975902	0
PG2082	POT family protein	0	0	0	0.993703775682652	0	0.990264980486576	0	0.932066331473215	0	0.999568858049733	0	0	0.975244256975902	0
PG2083	hypothetical protein	0.982987395269717	0	0.977340258346668	0	0.984669939420147	0	0.984610620147018	0	0.983078454620979	0	0.985508245956159	0	0.975244256975902	0
PG2085	tryptophanyl-tRNA synthetase	0.982987395269717	0	0.977340258346668	0	0.984669939420147	0	0.984610620147018	0	0.983078454620979	0	0.985508245956159	0	0.975244256975902	0
PG2086	hypothetical protein	0.982987395269717	0	0.977340258346668	0	0.984669939420147	0	0.984610620147018	0	0.983078454620979	0	0.985508245956159	0	0.975244256975902	0
PG2087	conserved hypothetical protein	0.982987395269717	0.99980312869982	0.977340258346668	0.999687251784939	0.984669939420147	0.999553681369167	0.984610620147018	0.999283621312206	0.983078454620979	0.99989944018216	0.985508245956159	0.996828179505675	0.975244256975902	0.9996577715179
PG2088	peptide methionine sulfoxide reductase	0.982987395269717	0	0.977340258346668	0	0.984669939420147	0	0.984610620147018	0	0.983078454620979	0	0.985508245956159	0	0.975244256975902	0
PG2089	hypothetical protein	0.982987395269717	0	0.977340258346668	0	0.984669939420147	0	0.984610620147018	0	0.983078454620979	0	0.985508245956159	0	0.975244256975902	0
PG2090	cation efflux family protein	0.982987395269717	0	0.977340258346668	0	0.984669939420147	0	0.984610620147018	0	0.983078454620979	0	0.985508245956159	0	0.975244256975902	0
PG2091	dihydroneopterin aldolase	0.982987395269717	0	0.000111066697686625	0	0.984669939420147	0	0.984610620147018	0	0.983078454620979	0	0.985508245956159	0	0.975244256975902	0
PG2092	hypothetical protein	0.982987395269717	0	0.375583342632311	0	0.984669939420147	0	0.984610620147018	0	0.983078454620979	0	0.0902782122560808	0	0.16441761185581	0
PG2094	conserved domain protein	0.982987395269717	0	0.977340258346668	0	0.984669939420147	0	0.984610620147018	0	0.983078454620979	0	0.985508245956159	0	0.975244256975902	0
PG2095	lipoprotein, putative	0.982987395269717	0	0.977340258346668	0	0.984669939420147	0	0.984610620147018	0	0.983078454620979	0	0.985508245956159	0	0.975244256975902	0
PG2096	conserved domain protein	0.982987395269717	0	0.977340258346668	0	0.984669939420147	0	0.984610620147018	0	0.983078454620979	0	0.985508245956159	0	0.975244256975902	0
PG2097	ribose-phosphate pyrophosphokinase	0.982987395269717	0	0.977340258346668	0	0.984669939420147	0	0.984610620147018	0	0.983078454620979	0	0.985508245956159	0	0.975244256975902	0
PG2098	hypothetical protein	0.000537959972174132	0	0.00079389910174354	0	0.984669939420147	0	0.984610620147018	0	0.983078454620979	0	0.985508245956159	0	0.975244256975902	0
PG2099	ATP-dependent RNA helicase, DEAD-DEAH box family	0.982987395269717	0	0.977340258346668	0	0.984669939420147	0	0.984610620147018	0	0.983078454620979	0	0.985508245956159	0	0.975244256975902	0
PG2100	immunoreactive 63 kDa antigen PG102	0.982987395269717	0	0	0.999476236441873	0	0.999071305635285	0.984610620147018	0	0	0.999734254614176	0.985508245956159	0	0	0.999685061514254
PG2101	hypothetical protein	0.982987395269717	0	0.977340258346668	0	0.984669939420147	0	0.984610620147018	0	0.983078454620979	0	0.985508245956159	0	0.975244256975902	0
PG2102	immunoreactive 61 kDa antigen PG91	0.982987395269717	0	0.977340258346668	0	0.984669939420147	0	0.984610620147018	0	0.983078454620979	0	0.985508245956159	0	0.975244256975902	0
PG2103	hypothetical protein	0.982987395269717	0	0.132259103706493	0	0.984669939420147	0	0.984610620147018	0	0.983078454620979	0	0.985508245956159	0	0.975244256975902	0
PG2104	hypothetical protein	0.982987395269717	0	0.977340258346668	0	0.0614187401228501	0	0.984610620147018	0	0.983078454620979	0	0.985508245956159	0	0.975244256975902	0
PG2105	lipoprotein, putative	0.982987395269717	0	0.977340258346668	0	0.984669939420147	0	0.984610620147018	0	0.983078454620979	0	0.985508245956159	0	0.975244256975902	0
PG2106	hypothetical protein	0.982987395269717	0	0.977340258346668	0	0.984669939420147	0	0.984610620147018	0	0.983078454620979	0	0.985508245956159	0	0.975244256975902	0
PG2107	thiH protein	0.982987395269717	0	0.977340258346668	0	0.984669939420147	0	0.984610620147018	0	0.983078454620979	0	0.985508245956159	0	0.975244256975902	0
PG2108	thiG protein	0.982987395269717	0	0.977340258346668	0	0.984669939420147	0	0.984610620147018	0	0.983078454620979	0	0.985508245956159	0	0.975244256975902	0
PG2109	hydroxymethylpyrimidine kinase-thiamin-phosphate pyrophosphorylase	1.53104e+06	0	6.76818e+07	0	5.65932e+08	0	2.84327e+07	0	353000	0	3880	0	1380.38	0
PG2110	thiamine biosynthesis protein ThiC	0.982987395269717	0	0.977340258346668	0	0.984669939420147	0	0.984610620147018	0	0.983078454620979	0	0.985508245956159	0	0.975244256975902	0
PG2111	thiamine biosynthesis protein ThiS	0.982987395269717	0	0.631715538900919	0	0.984669939420147	0	0.984610620147018	0	0.983078454620979	0	0.985508245956159	0	0.975244256975902	0
PG2112	hypothetical protein	0.0443201780215882	0	0.57140025768922	0	0.0355268194704273	0	0.0262705922318999	0	0.00124149495429919	0	0.985508245956159	0	0.0016555159762082	0
PG2114	hypothetical protein	0.491977672068352	0	0.035990124175837	0	0.000418220961114708	0	0.984610620147018	0	0.264389508791247	0	0.985508245956159	0	0.975244256975902	0
PG2115	protease PrtT, degenerate	3.77787e+09	0	1.68392e+08	0	17152.8	0	4.76828e+08	0	134000000	0	89500	0	0	0
PG2116	hypothetical protein	0.982987395269717	0	0.977340258346668	0	0.984669939420147	0	0.984610620147018	0	0.983078454620979	0	0.985508245956159	0	0.975244256975902	0
PG2117	ribosomal protein S16	0.982987395269717	0	0.977340258346668	0	0.984669939420147	0	0.984610620147018	0	0.983078454620979	0	0.985508245956159	0	0.975244256975902	0
PG2119	oxidoreductase, Gfo-Idh-MocA family	0.982987395269717	0	0.977340258346668	0	0.984669939420147	0	0.984610620147018	0	0.983078454620979	0	0.985508245956159	0	0.975244256975902	0
PG2120	metallo-beta-lactamase superfamily protein	0.982987395269717	0	0.977340258346668	0	0.984669939420147	0	0.984610620147018	0	0.983078454620979	0	0.985508245956159	0	0.975244256975902	0
PG2121	L-asparaginase	0.982987395269717	0	0.977340258346668	0	0.984669939420147	0	0.984610620147018	0	0.983078454620979	0	0.985508245956159	0	0.975244256975902	0
PG2122	ISPg2, transposase, truncation	0.982987395269717	0	0.977340258346668	0	0.984669939420147	0	0.984610620147018	0	0.983078454620979	0	0.985508245956159	0	0.975244256975902	0
PG2123	hypothetical protein	0.982987395269717	0	0.977340258346668	0	0.984669939420147	0	0.984610620147018	0	0.983078454620979	0	0.985508245956159	0	0.975244256975902	0
PG2124	glyceraldehyde 3-phosphate dehydrogenase, type I	0.982987395269717	0	0.977340258346668	0	0.984669939420147	0	0.984610620147018	0	0.983078454620979	0	0.985508245956159	0	0.975244256975902	0
PG2125	transcriptional regulator, AraC family	0.982987395269717	0	0.977340258346668	0	0.252285764243429	0	0.984610620147018	0	0.983078454620979	0	0.985508245956159	0	0.975244256975902	0
PG2126	conserved hypothetical protein TIGR00044	0.982987395269717	0	0.977340258346668	0	0.984669939420147	0	0.984610620147018	0	0.983078454620979	0	0.985508245956159	0	0.975244256975902	0
PG2127	hypothetical protein	0.982987395269717	0	0.977340258346668	0	0.984669939420147	0	0.984610620147018	0	0.983078454620979	0	0.985508245956159	0	0.975244256975902	0
PG2130	hypothetical protein	0.982987395269717	0	0.977340258346668	0	0.984669939420147	0	0.984610620147018	0	0.983078454620979	0	0.985508245956159	0	0.975244256975902	0
PG2131	60 kDa protein	0.982987395269717	0	0.977340258346668	0	0.984669939420147	0	0.984610620147018	0	0.983078454620979	0	0.985508245956159	0	0.975244256975902	0
PG2132	fimbrilin	0	0.982997466362623	0	0.97606620336427	0	0.983220786993394	0	0.987081697280387	0	0.99804134193904	0	0.993463443264828	0	0.997320324587028
PG2133	lipoprotein, putative	0.982987395269717	0	0.977340258346668	0	0.984669939420147	0	0.984610620147018	0	0.983078454620979	0	0.985508245956159	0	0.975244256975902	0
PG2134	lipoprotein, putative	0	0.9969287072128	0	0.982906704339962	0	0.990264980486576	0	0.99127652981834	0	0.999473678299015	0	0.991662935341468	0	0.99568132181275
PG2135	lipoprotein, putative	0	0.99939307102069	0	0.987140110442453	0	0.998107746217993	0	0.998012682079693	0	0.99962565314759	0	0.99811221164368	0	0.99920655549626
PG2136	hypothetical protein	0	0.99976960941647	0	0.999554702572114	0	0.999484919976686	0	0.99929581439819	0	0.999892677406335	0	0.999655138821878	0	0.999835950993655
PG2139	hypothetical protein	0.982987395269717	0	0.977340258346668	0	0.984669939420147	0	0.984610620147018	0	0.983078454620979	0	0.985508245956159	0	0.975244256975902	0
PG2140	ribosomal protein L32	0.982987395269717	0	0.977340258346668	0	0.984669939420147	0	0.984610620147018	0	0.983078454620979	0	0.985508245956159	0	0.975244256975902	0
PG2141	3-oxoacyl-(acyl-carrier-protein) synthase III	0.982987395269717	0	0.977340258346668	0	0.984669939420147	0	0.984610620147018	0	0.983078454620979	0	0.985508245956159	0	0.975244256975902	0
PG2142	GTP-binding protein Era	0.982987395269717	0	0.977340258346668	0	0.984669939420147	0	0.984610620147018	0	0.983078454620979	0	0.985508245956159	0	0.975244256975902	0
PG2143	GTP-binding protein, Era-ThdF family	0.982987395269717	0	0.977340258346668	0	0.984669939420147	0	0.984610620147018	0	0.983078454620979	0	0.985508245956159	0	0.975244256975902	0
PG2144	hypothetical protein	0.982987395269717	0	0.977340258346668	0	0.984669939420147	0	0.984610620147018	0	0.983078454620979	0	0.985508245956159	0	0.975244256975902	0
PG2145	polysaccharide deacetylase	0.982987395269717	0	0.977340258346668	0	0.984669939420147	0	0.984610620147018	0	0.983078454620979	0	0.985508245956159	0	0.975244256975902	0
PG2146	conserved hypothetical protein	0.982987395269717	0	0.977340258346668	0	0.984669939420147	0	0.984610620147018	0	0.983078454620979	0	0.985508245956159	0	0.975244256975902	0
PG2147	xanthine phosphoribosyltransferase	0.982987395269717	0	0.977340258346668	0	0.984669939420147	0	0.984610620147018	0	0.983078454620979	0	0.985508245956159	0	0.975244256975902	0
PG2148	xanthine-uracil permease family protein	0.982987395269717	0	0.977340258346668	0	0.984669939420147	0	0.984610620147018	0	0.983078454620979	0	0.985508245956159	0	0.975244256975902	0
PG2149	hypothetical protein	0.982987395269717	0	0.977340258346668	0	0.984669939420147	0	0.984610620147018	0	0.983078454620979	0	0.985508245956159	0	0.975244256975902	0
PG2150	LysM domain protein	0.982987395269717	0	0.977340258346668	0	0.984669939420147	0	0.984610620147018	0	0.983078454620979	0	0.985508245956159	0	0.975244256975902	0
PG2153	transposase, truncation	0.982987395269717	0	0.977340258346668	0	0.984669939420147	0	0.984610620147018	0	0.983078454620979	0	0.985508245956159	0	0.975244256975902	0
PG2154	hypothetical protein	0.982987395269717	0	0.977340258346668	0	0.984669939420147	0	0.984610620147018	0	0.983078454620979	0	0.985508245956159	0	0.975244256975902	0
PG2155	lipoprotein, putative	0.982987395269717	0	0.977340258346668	0	0.984669939420147	0	0.984610620147018	0	0.983078454620979	0	0.985508245956159	0	0.975244256975902	0
PG2156	conserved hypothetical protein TIGR00046	0.982987395269717	0	0.977340258346668	0	0.984669939420147	0	0.984610620147018	0	0.983078454620979	0	0.985508245956159	0	0.975244256975902	0
PG2157	glutamine cyclotransferase-related protein	0.982987395269717	0	0.977340258346668	0	0.984669939420147	0	0.984610620147018	0	0.983078454620979	0	0.985508245956159	0	0.975244256975902	0
PG2158	conserved hypothetical protein	0.982987395269717	0	0.977340258346668	0	0.984669939420147	0	0.984610620147018	0	0.983078454620979	0	0.985508245956159	0	0.975244256975902	0
PG2159	protoporphyrinogen oxidase	0.982987395269717	0	0.977340258346668	0	0.984669939420147	0	0.984610620147018	0	0.983078454620979	0	0.985508245956159	0	0.975244256975902	0
PG2161	transcriptional regulator, AraC family	0.982987395269717	0	0.977340258346668	0	0.984669939420147	0	0.984610620147018	0	0.983078454620979	0	0.985508245956159	0	0.975244256975902	0
PG2162	lipid A disaccharide synthase	0.982987395269717	0	0.977340258346668	0	0.984669939420147	0	0.984610620147018	0	0.983078454620979	0	0.985508245956159	0	0.975244256975902	0
PG2163	stationary-phase survival protein SurE	0.982987395269717	0	0.977340258346668	0	0.984669939420147	0	0.984610620147018	0	0.983078454620979	0	0.985508245956159	0	0.975244256975902	0
PG2164	peptidyl-prolyl cis-trans isomerase, FKBP-type	0.982987395269717	0	0.977340258346668	0	0.346497640928094	0	0.984610620147018	0	0.983078454620979	0	0.985508245956159	0	0.975244256975902	0
PG2165	glycyl-tRNA synthetase	0.982987395269717	0	0.977340258346668	0	0.984669939420147	0	0.984610620147018	0	0.983078454620979	0	0.985508245956159	0	0.975244256975902	0
PG2166	hypothetical protein	0.982987395269717	0	0.977340258346668	0	4.41193e+07	0	0.984610620147018	0	0.983078454620979	0	0.985508245956159	0	0	0.392085010309982
PG2167	immunoreactive 53 kDa antigen PG123	0.982987395269717	0	0.977340258346668	0	0.984669939420147	0	0.984610620147018	0	0.983078454620979	0	0.985508245956159	0	0.975244256975902	0
PG2168	hypothetical protein	0.982987395269717	0	0.977340258346668	0	0.984669939420147	0	0.984610620147018	0	0.983078454620979	0	0.985508245956159	0	0.975244256975902	0
PG2169	ISPg1, transposase, degenerate	0.126751337673741	0	0.0194838512320373	0	0.984669939420147	0	0.984610620147018	0	0.0917958393742409	0	0.0176611627410157	0	0.975244256975902	0
PG2170	sugar transporter	0.982987395269717	0	0.977340258346668	0	0.984669939420147	0	0.984610620147018	0	0.983078454620979	0	0.985508245956159	0	0.975244256975902	0
PG2171	D-isomer specific 2-hydroxyacid dehydrogenase family protein	0.982987395269717	0	0.977340258346668	0	0.984669939420147	0	0.984610620147018	0	0.983078454620979	0	0.985508245956159	0	0.975244256975902	0
PG2172	hypothetical protein	0	0	0.977340258346668	0	0.984669939420147	0	0.984610620147018	0	0.983078454620979	0	0.985508245956159	0	0	0
PG2173	outer membrane lipoprotein Omp28	0.982987395269717	0	0.977340258346668	0	0.984669939420147	0	0.984610620147018	0	0.983078454620979	0	0.985508245956159	0	0.975244256975902	0
PG2174	hypothetical protein	0.611148015692209	0	0.977340258346668	0	0.984669939420147	0	0.984610620147018	0	0.983078454620979	0	0.985508245956159	0	0.975244256975902	0
PG2175	conserved hypothetical protein	0.982987395269717	0	0.977340258346668	0	0.984669939420147	0	0.984610620147018	0	0.983078454620979	0	0.985508245956159	0	0.975244256975902	0
PG2177	NADH:ubiquinone oxidoreductase, Na translocating, F subunit	0.982987395269717	0	0.977340258346668	0	0.984669939420147	0	0.984610620147018	0	0.983078454620979	0	0.985508245956159	0	0.975244256975902	0
PG2178	NADH:ubiquinone oxidoreductase, Na translocating, E subunit	0.982987395269717	0	0.977340258346668	0	0.984669939420147	0	0.984610620147018	0	0.983078454620979	0	0.985508245956159	0	0.975244256975902	0
PG2179	NADH:ubiquinone oxidoreductase, Na(+)-translocating, D subunit	0.982987395269717	0	0.977340258346668	0	0.984669939420147	0	0.984610620147018	0	0.983078454620979	0	0.985508245956159	0	0.975244256975902	0
PG2180	NADH:ubiquinone oxidoreductase, Na translocating, C subunit	0.982987395269717	0	0.977340258346668	0	0.984669939420147	0	0.984610620147018	0	0.983078454620979	0	0.985508245956159	0	0.975244256975902	0
PG2181	NADH:ubiquinone oxidoreductase, Na translocating, B subunit	0.982987395269717	0	0.977340258346668	0	0.984669939420147	0	0.984610620147018	0	0.983078454620979	0	0.985508245956159	0	0.975244256975902	0
PG2182	NADH:ubiquinone oxidoreductase, Na translocating, A subunit	0	0	0.977340258346668	0	8.49195e+09	0	0.984610620147018	0	0.983078454620979	0	0	0	0.975244256975902	0
PG2185	transporter, putative	0	0.996446015057702	0	0.992590310797898	0.984669939420147	0	0.984610620147018	0	0.983078454620979	0	0.985508245956159	0	0	0.992425089578192
PG2186	transcriptional regulator, putative	0.982987395269717	0	0.977340258346668	0	0.984669939420147	0	0.984610620147018	0	0.983078454620979	0	0.985508245956159	0	0.975244256975902	0
PG2187	1,4-dihydroxy-2-naphthoate octaprenyltransferase	0.982987395269717	0	0.977340258346668	0	0.984669939420147	0	0.984610620147018	0	0.983078454620979	0	0.985508245956159	0	0.975244256975902	0
PG2188	diaminopimelate decarboxylase	0.982987395269717	0	0.977340258346668	0	0.984669939420147	0	0.984610620147018	0	0.983078454620979	0	0.985508245956159	0	0.975244256975902	0
PG2189	aspartate kinase	0.982987395269717	0	0.977340258346668	0	0.984669939420147	0	0.984610620147018	0	0.983078454620979	0	0.985508245956159	0	0.975244256975902	0
PG2190	cell-division ATP-binding protein	0.982987395269717	0	0.977340258346668	0	0.984669939420147	0	0.984610620147018	0	0.983078454620979	0	0.985508245956159	0	0.975244256975902	0
PG2192	peptidase, M23-M37 family	0.982987395269717	0	0.977340258346668	0	0.984669939420147	0	0.984610620147018	0	0.983078454620979	0	0.985508245956159	0	0.975244256975902	0
PG2195	ISPg1, transposase, truncation	0.982987395269717	0	0.977340258346668	0	0.984669939420147	0	0.984610620147018	0	0.983078454620979	0	0.985508245956159	0	0.510718430616779	0
PG2197	conserved hypothetical protein	0.982987395269717	0	0.977340258346668	0	0.984669939420147	0	0.984610620147018	0	0.983078454620979	0	0.985508245956159	0	0.975244256975902	0
PG2198	hemagglutinin protein, truncation	0.982987395269717	0	0.977340258346668	0	0.984669939420147	0	0.984610620147018	0	0.983078454620979	0	0.985508245956159	0	0.975244256975902	0
PG2199	ABC transporter, ATP-binding protein, putative	0.982987395269717	0	0.977340258346668	0	0.984669939420147	0	0.984610620147018	0	0.983078454620979	0	0.985508245956159	0	0.975244256975902	0
PG2200	TPR domain protein	0.982987395269717	0	0.977340258346668	0	0.984669939420147	0	0.984610620147018	0	0.983078454620979	0	0.985508245956159	0	0.975244256975902	0
PG2201	peptide deformylase	0.982987395269717	0	0.977340258346668	0	0.984669939420147	0	0.984610620147018	0	0.983078454620979	0	0.985508245956159	0	0.975244256975902	0
PG2202	conserved hypothetical protein TIGR00250	0.982987395269717	0	0.977340258346668	0	0.984669939420147	0	0.984610620147018	0	0.983078454620979	0	0.985508245956159	0	0.975244256975902	0
PG2204	hypothetical protein	0.982987395269717	0	0.977340258346668	0	0.984669939420147	0	0.984610620147018	0	0.983078454620979	0	0.985508245956159	0	0.975244256975902	0
PG2205	2-dehydropantoate 2-reductase	0.982987395269717	0	0.977340258346668	0	0.984669939420147	0	0.984610620147018	0	0.983078454620979	0	0.985508245956159	0	0.975244256975902	0
PG2206	ABC transporter, ATP-binding protein	0.982987395269717	0	0.977340258346668	0	0.984669939420147	0	0.984610620147018	0	0.983078454620979	0	0.985508245956159	0	0.975244256975902	0
PG2207	conserved domain protein	0.982987395269717	0	0.977340258346668	0	0.984669939420147	0	0.984610620147018	0	0.983078454620979	0	0.985508245956159	0	0.975244256975902	0
PG2208	hypothetical protein	0	0.870626777101454	0	0	0.984669939420147	0	0	0.792954603299275	0.983078454620979	0	0	0.96139632810624	0	0.977295093636778
PG2209	conserved hypothetical protein	0.982987395269717	0	0.977340258346668	0	0.984669939420147	0	0.984610620147018	0	0.983078454620979	0	0.985508245956159	0	0.00984032262503587	0
PG2210	excinuclease ABC, A subunit	0.982987395269717	0	0.977340258346668	0	0.984669939420147	0	0.984610620147018	0	0.983078454620979	0	0.857954027867489	0	0.975244256975902	0
PG2212	hypothetical protein	0.982987395269717	0	0.977340258346668	0	0.984669939420147	0	0.984610620147018	0	0.983078454620979	0	0.985508245956159	0	0.975244256975902	0
PG2213	nitrite reductase-related protein	0.982987395269717	0	0.977340258346668	0	0.984669939420147	0	0.984610620147018	0	0.983078454620979	0	0.985508245956159	0	0.975244256975902	0
PG2214	hypothetical protein	0.982987395269717	0	0.977340258346668	0	0.984669939420147	0	0.984610620147018	0	0.983078454620979	0	0.985508245956159	0	0.975244256975902	0
PG2215	mannose-1-phosphate guanylyltransferase	0.982987395269717	0	0.977340258346668	0	0.984669939420147	0	0.984610620147018	0	0.983078454620979	0	0.985508245956159	0	0.975244256975902	0
PG2216	hypothetical protein	0.982987395269717	0	0.977340258346668	0	0.984669939420147	0	0.984610620147018	0	0.983078454620979	0	0.985508245956159	0	0.975244256975902	0
PG2217	deoxyxylulose-5-phosphate synthase	0.982987395269717	0	0.977340258346668	0	0.984669939420147	0	0.984610620147018	0	0.983078454620979	0	0.985508245956159	0	0.975244256975902	0
PG2218	potassium uptake protein TrkA	0.982987395269717	0	0.977340258346668	0	0.984669939420147	0	0.984610620147018	0	0.983078454620979	0	0.985508245956159	0	0.975244256975902	0
PG2219	potassium uptake protein TrkH	0.982987395269717	0	0.977340258346668	0	0.984669939420147	0	0.984610620147018	0	0.983078454620979	0	0.985508245956159	0	0.975244256975902	0
PG2220	hypothetical protein	0.982987395269717	0	0.977340258346668	0	0.984669939420147	0	0.984610620147018	0	0.983078454620979	0	0.985508245956159	0	0.975244256975902	0
PG2221	MiaB-like tRNA modifying enzyme	0.982987395269717	0	0.977340258346668	0	0.984669939420147	0	0.984610620147018	0	0.983078454620979	0	0.985508245956159	0	0.975244256975902	0
PG2222	acyltransferase, HtrB-MsbB family	0.634864145718575	0	3.02381e+06	0	0.984669939420147	0	0.73215465379972	0	0.0858875524701659	0	0.018668114028373	0	0.281139495384706	0
PG2223	glycosyl transferase, group 2 family protein	0.982987395269717	0	0.977340258346668	0	0.984669939420147	0	0.984610620147018	0	0.983078454620979	0	0.985508245956159	0	0.975244256975902	0
PG2224	membrane protein, putative	0.982987395269717	0	0.977340258346668	0	0.984669939420147	0	0.984610620147018	0	0.983078454620979	0	0.985508245956159	0	0.975244256975902	0
PG2225	conserved hypothetical protein	0.982987395269717	0	0.977340258346668	0	0.984669939420147	0	0.984610620147018	0	0.983078454620979	0	0.985508245956159	0	0.975244256975902	0
PG2226	hypothetical protein	0.982987395269717	0	0.977340258346668	0	0.984669939420147	0	0.984610620147018	0	0.983078454620979	0	0.985508245956159	0	0.975244256975902	0
PG2227	hypothetical protein	0.982987395269717	0	0.977340258346668	0	0.984669939420147	0	0.984610620147018	0	0.983078454620979	0	0.985508245956159	0	0.975244256975902	0
